# Supplementary material for: Effects of cold acclimation on serum biochemical parameters and metabolite profiles in Schizothorax prenanti
Source: BMC Genomics. 2024 Jun 1;25:547. doi: 10.1186/s12864-024-10483-z (PMC11143564; doi:10.1186/s12864-024-10483-z)
Supplement: Supplementary file 2 — Supplementary Material 2. [file 12864_2024_10483_MOESM2_ESM.xlsx]

## Sheet: Sheet1
ID	name	posneg	con-1	con-2	con-3	con-4	con-5	con-6	con-7	cold-1	cold-2	cold-3	cold-4	cold-5	cold-6	cold-7
M155T147	N-Methylethanolaminium phosphate	pos	8.29546e+06	8.42281e+06	8.23164e+06	7.9845e+06	8.47599e+06	8.55468e+06	7.21603e+06	8.08765e+06	8.68447e+06	8.01515e+06	8.06717e+06	8.76611e+06	8.05466e+06	8.02843e+06
M229T102	L-N2-(2-Carboxyethyl)arginine	pos	6.04591e+06	1.54436e+07	9.9532e+06	1.17991e+07	1.72862e+07	2.60797e+07	1.29477e+07	9.30928e+06	6.15171e+06	1.98493e+06	9.03414e+06	2.39879e+06	2.34693e+06	1.30522e+07
M299T404_1	all-trans-5,6-Epoxyretinoic acid	pos	3.88274e+07	1.99993e+07	1.79201e+07	4.31576e+07	2.85562e+07	1.20617e+07	1.61398e+07	9.05016e+06	1.57656e+07	1.10206e+07	2.24964e+06	2.53984e+06	2.50968e+07	3.88917e+07
M385T33	Cholestenone	pos	8.04058e+06	1.15276e+06	1.91725e+07	1.15359e+06	1.3737e+06	1.1344e+06	2.95451e+06	1.87861e+07	1.46626e+07	1.38642e+07	3.51723e+06	1.2872e+07	6.38219e+06	1.62735e+07
M169T146	3,4-Dihydroxybenzeneacetic acid	pos	1.65472e+07	1.31736e+07	3.30317e+07	1.45729e+07	2.30081e+07	1.89416e+07	1.26082e+07	2.03256e+07	1.18262e+07	1.71192e+07	8.34663e+06	2.17493e+07	2.03252e+07	2.01874e+07
M179T512	2-Oxo-4-phenylbutyric acid	pos	5.692e+06	5.59981e+06	6.38967e+06	5.81187e+06	4.9933e+06	5.54628e+06	5.42309e+06	5.67027e+06	6.30336e+06	6.14408e+06	6.97537e+06	5.69677e+06	5.29953e+06	5.71499e+06
M369T70	5beta-Cholestanone	pos	6.77031e+07	4.88916e+06	3.49736e+08	1.19033e+08	2.26974e+08	4.81982e+07	2.13315e+08	2.20006e+08	1.45134e+08	4.0705e+08	6.27504e+07	9.59659e+07	1.23816e+08	1.10712e+08
M151T39	Dopamine quinone	pos	9.83466e+06	8.43976e+06	6.64017e+06	7.66371e+06	1.02455e+07	1.20191e+07	1.12327e+07	9.76319e+06	1.706e+07	1.09141e+07	1.19506e+07	7.52221e+06	1.05913e+07	8.14515e+06
M208T442	N-Acetyl-D-phenylalanine	pos	2.41828e+07	2.04851e+06	1.15246e+07	1.80302e+06	2.37217e+07	2.02212e+07	2.03652e+07	1.85652e+07	1.31632e+07	1.18376e+07	1.86329e+07	2.35197e+06	9.19851e+06	1.19996e+07
M102T413	2-Ketobutyric acid	pos	1.89319e+08	2.79336e+07	2.60987e+07	2.42987e+07	8.68148e+07	2.62823e+07	2.2653e+07	2.15164e+07	9.22821e+07	6.96192e+07	7.80122e+07	2.18014e+07	1.87589e+07	1.47301e+08
M103T78_2	2-Aminoisobutyric acid	pos	9.79992e+06	1.01958e+07	1.13158e+07	9.99794e+06	1.14422e+07	1.0331e+07	9.22301e+06	7.67802e+06	1.05752e+07	1.00835e+07	1.21248e+07	8.89803e+06	1.07171e+07	7.43734e+06
M104T92	gamma-Aminobutyric acid	pos	6.62846e+08	6.12291e+08	6.98105e+08	6.52963e+08	7.45435e+08	7.00557e+08	8.92758e+08	1.24581e+09	9.94912e+08	3.861e+08	7.39271e+08	9.69952e+08	4.9604e+08	8.7597e+08
M109T944	m-Cresol	pos	3.08091e+07	4.79965e+07	3.71145e+07	4.34757e+07	4.00548e+07	8.49114e+07	2.01254e+07	4.93828e+07	3.74447e+07	4.07285e+07	2.2603e+07	6.56059e+07	5.31864e+07	1.68652e+07
M110T524	Catechol	pos	5.39526e+07	9.23872e+07	3.98902e+07	8.19037e+07	8.02174e+07	4.43785e+07	2.53097e+07	1.07274e+08	9.07565e+07	8.52824e+07	8.30366e+07	1.19704e+08	2.23136e+08	1.32286e+08
M110T952	Hydroquinone	pos	3.48191e+09	3.33751e+09	2.75874e+09	1.97293e+09	7.85182e+08	2.66579e+09	2.38958e+09	2.85561e+09	7.57189e+08	2.23676e+09	9.50161e+08	1.91587e+09	7.16376e+08	2.41712e+09
M111T952	Pyrrole-2-carboxylic acid	pos	2.85338e+07	6.27775e+07	1.65581e+08	1.70769e+08	2.05123e+08	7.54857e+07	7.9817e+07	8.14533e+07	2.1547e+08	7.81451e+07	1.56715e+08	1.73363e+08	1.35818e+08	1.27092e+08
M131T949	Ketoleucine	pos	4.50977e+06	7.36445e+06	4.61294e+06	2.00684e+06	3.47843e+06	2.51011e+06	3.71118e+06	1.2236e+07	5.82922e+06	4.7643e+06	1.07799e+07	4.27992e+06	4.93385e+06	6.21594e+06
M132T70_2	Glutaric acid	pos	1.65402e+07	5.29062e+06	8.08587e+06	7.02549e+06	2.02156e+07	1.27329e+07	1.4283e+07	1.75457e+07	1.29671e+07	6.027e+06	1.43985e+07	1.21874e+07	3.23586e+06	1.0708e+07
M116T81	L-Proline	pos	1.16011e+07	1.31313e+07	3.14507e+06	7.19346e+06	8.15961e+06	6.63016e+06	8.02991e+06	6.80129e+06	8.08081e+06	7.96431e+06	4.61706e+06	8.14699e+06	7.88689e+06	5.2924e+06
M118T95	Betaine	pos	2.28717e+09	1.70591e+09	2.74292e+09	1.69408e+09	2.2699e+09	1.4852e+09	1.81576e+09	1.97354e+09	1.86404e+09	1.59685e+09	2.42001e+09	1.93943e+09	2.77144e+09	1.84342e+09
M120T93	L-Threonine	pos	5.90677e+07	5.51001e+07	1.36946e+07	3.37872e+07	5.54563e+07	3.19457e+07	1.34108e+07	2.67898e+07	2.71545e+07	2.73434e+07	2.32492e+07	1.22749e+07	4.95702e+07	2.44128e+07
M137T937	Phenylacetic acid	pos	9.37894e+07	3.04647e+07	7.98579e+07	2.60579e+07	9.47303e+07	8.55756e+07	6.92825e+07	7.46815e+07	6.50286e+07	6.91356e+07	2.97006e+07	6.52896e+07	7.69692e+07	6.64314e+07
M121T518	4-Hydroxystyrene	pos	2.23387e+07	3.02745e+07	2.31395e+07	1.76484e+07	2.69582e+07	2.91962e+07	2.2616e+07	2.74007e+06	2.32305e+07	2.13499e+07	3.24208e+06	2.8583e+06	1.09831e+07	2.87816e+07
M138T245	4-Hydroxybenzoic acid	pos	3.97791e+08	3.21407e+08	2.72091e+08	3.15578e+08	4.85235e+08	4.36947e+08	5.34609e+08	9.62177e+07	6.02228e+07	6.96561e+07	7.11479e+07	7.27091e+07	5.43469e+07	8.79564e+07
M121T972	Tyrosol	pos	1.11939e+07	1.14268e+07	1.30973e+07	1.21355e+07	1.19499e+07	1.11897e+07	1.21817e+07	1.45085e+07	1.17841e+07	1.09076e+07	1.06965e+07	1.28875e+07	1.07248e+07	1.31256e+07
M122T443	(S)-1-Phenylethanol	pos	1.8304e+07	3.22308e+06	1.19617e+07	1.07754e+07	1.19362e+07	1.66472e+07	1.08703e+07	1.22502e+07	1.88547e+07	1.11994e+07	2.19743e+07	2.1757e+07	1.35028e+07	4.98019e+06
M123T503	Nicotinic acid	pos	7.65049e+06	8.88173e+06	7.35428e+06	6.97645e+06	7.67864e+06	7.63339e+06	5.09594e+06	1.73812e+06	6.5988e+06	8.02981e+06	795438	923147	2.78411e+06	6.41088e+06
M126T39	Thymine	pos	8.23401e+07	8.09706e+07	2.75645e+07	3.59751e+07	2.05587e+07	2.10227e+07	1.57621e+07	1.77207e+07	1.78029e+07	3.25768e+08	2.25298e+07	2.56695e+08	3.42867e+08	1.38118e+07
M126T92	Taurine	pos	5.29529e+07	6.08839e+07	5.2526e+07	4.42569e+07	7.41791e+07	2.59955e+07	1.47411e+08	3.45356e+07	1.48889e+08	6.92403e+07	6.12484e+07	3.6522e+07	2.55929e+07	8.42158e+07
M129T361	Quinoline	pos	7.43164e+07	5.54586e+07	1.15041e+08	2.96996e+07	5.03148e+07	3.01835e+07	3.41735e+07	5.44934e+07	4.87453e+07	6.01242e+07	4.34296e+07	9.29137e+07	1.14889e+08	1.20491e+08
M129T935	Oxoglutaric acid	pos	1.29133e+08	3.40074e+08	5.00853e+08	3.24204e+08	3.62978e+08	3.75763e+08	4.78868e+08	1.48929e+08	4.01547e+08	3.47763e+08	4.55675e+08	3.76004e+08	5.94602e+08	3.27029e+08
M130T960	Heptanoic acid	pos	4.87207e+06	1.11692e+07	5.18008e+06	6.92369e+06	6.99825e+06	3.7243e+07	3.1068e+06	4.46809e+06	6.02824e+06	1.56814e+07	8.15576e+06	5.1962e+06	1.51988e+07	2.45398e+07
M130T186	Pyroglutamic acid	pos	6.35939e+07	5.70287e+07	6.74262e+07	1.40243e+08	7.30266e+07	4.62011e+07	8.06997e+07	9.56893e+07	7.35106e+07	6.1584e+07	5.63656e+07	9.18044e+07	4.23037e+07	5.19595e+07
M131T37	cis-4-Hydroxy-L-proline	pos	3.18734e+07	4.60205e+07	3.66795e+07	3.25801e+07	2.95884e+07	2.29034e+07	6.30637e+07	1.24419e+07	2.84046e+07	2.73569e+07	1.23317e+07	1.43073e+07	1.38015e+07	3.19797e+07
M149T885	Nornicotine	pos	7.54821e+06	8.14139e+06	2.03253e+06	1.9995e+06	6.54982e+06	1.89569e+06	9.37788e+06	7.76781e+06	7.50895e+06	7.67918e+06	1.20512e+07	7.72096e+06	7.07117e+06	6.74514e+06
M132T93	cis-4-Hydroxy-D-proline	pos	2.18395e+07	1.19548e+07	5.36157e+07	3.94858e+06	2.01321e+07	7.81973e+06	2.18084e+07	9.25804e+06	1.29419e+07	1.66429e+07	3.91887e+07	2.58855e+07	5.03308e+07	6.5236e+06
M132T100	Creatine	pos	5.93216e+08	3.48284e+09	4.71246e+09	1.13881e+09	4.94666e+08	1.816e+09	3.63717e+08	3.84944e+08	8.99136e+08	1.7112e+09	1.50461e+09	5.1416e+08	2.82807e+08	1.37075e+09
M133T662	L-Asparagine	pos	1.86032e+07	2.24153e+07	2.57065e+07	2.35078e+07	1.39344e+07	1.69917e+07	2.69905e+07	2.14618e+07	3.02712e+07	2.96375e+07	2.66695e+07	2.32379e+07	2.73529e+07	3.23572e+07
M153T210	Xanthine	pos	1.81034e+07	4.00684e+07	5.01723e+07	2.33446e+07	1.3026e+07	5.68421e+07	4.03267e+07	3.55998e+07	1.3624e+07	1.0175e+07	1.33986e+07	1.35795e+07	1.15479e+07	3.82753e+07
M138T300	2-Aminobenzoic acid	pos	1.64842e+07	1.48922e+07	1.74448e+07	3.8871e+06	1.41796e+07	1.99625e+07	2.74707e+07	1.27837e+08	4.74119e+07	3.12026e+07	5.21974e+07	4.26092e+07	3.00583e+07	3.45654e+07
M138T279	Tyramine	pos	541872	1.74439e+06	1.57347e+06	581373	457052	1.75068e+06	421056	924224	2.3573e+06	484796	1.49954e+06	2.29145e+06	442341	1.79332e+06
M157T71	3-Indoleacetonitrile	pos	7.84344e+06	1.4811e+07	2.25209e+07	6.74494e+06	1.76267e+07	4.40012e+06	9.40524e+06	1.15518e+07	1.09525e+07	1.72551e+07	5.50362e+06	1.42623e+07	7.00209e+06	1.33119e+07
M159T68	Allantoin	pos	2.03768e+07	2.61025e+07	1.93814e+07	2.43563e+07	2.20329e+07	1.98375e+07	2.06279e+07	2.71949e+07	2.2808e+07	2.49924e+07	2.66308e+07	2.48717e+07	2.47993e+07	2.54027e+07
M142T37	O-Phosphoethanolamine	pos	8.69155e+07	2.14196e+08	3.17521e+08	1.05863e+08	2.37248e+08	1.93809e+08	1.54034e+08	2.14271e+08	1.42594e+08	1.33344e+08	3.60362e+07	2.19414e+08	1.99405e+08	1.95424e+08
M142T952_1	5-Hydroxymethyluracil	pos	1.60882e+08	1.20675e+08	1.23526e+08	1.54621e+08	1.1319e+08	9.86284e+07	1.45836e+08	1.30602e+08	1.12551e+08	1.57926e+08	1.49044e+08	1.68032e+08	1.53254e+08	1.57507e+08
M145T900	3-Hydroxymethylglutaric acid	pos	1.65325e+08	2.11071e+08	2.00873e+08	1.32789e+08	1.33788e+08	1.4689e+08	1.36611e+08	1.56839e+07	1.22379e+08	1.28264e+08	1.68972e+07	1.69442e+07	1.31114e+07	1.40063e+08
M147T832	4-Hydroxycinnamic acid	pos	9.87022e+06	7.35047e+06	1.05113e+07	1.44172e+07	7.35317e+06	7.23845e+06	8.14746e+06	1.06023e+07	9.46536e+06	8.97832e+06	7.67337e+06	8.78623e+06	9.63357e+06	1.06655e+07
M167T453	Quinolinic acid	pos	6.38518e+07	6.29598e+07	2.89214e+07	7.30884e+07	4.83508e+07	6.45545e+07	6.79704e+07	7.15254e+07	5.35811e+07	1.85495e+07	1.51456e+07	1.95341e+07	1.50404e+07	1.67609e+07
M151T78	D-Ribose	pos	1.15736e+08	1.17017e+08	1.10865e+08	1.01535e+08	1.12374e+08	1.17137e+08	1.2017e+08	3.03325e+07	1.25518e+08	1.27282e+08	1.36572e+07	1.45028e+07	5.67866e+07	1.21937e+08
M151T137	D-Xylose	pos	5.20098e+06	5.88519e+06	5.41553e+06	5.31226e+06	4.73245e+06	4.72123e+06	5.40865e+06	6.30589e+06	9.39021e+06	5.3327e+06	6.55393e+06	5.69593e+06	6.3202e+06	6.06428e+06
M151T256	D-Arabinose	pos	1.70297e+07	9.15401e+06	1.07025e+07	9.26628e+06	2.56256e+06	1.61219e+07	1.47673e+07	8.68264e+06	9.31891e+06	5.90866e+06	1.23557e+07	8.52216e+06	5.25033e+06	8.50051e+06
M135T844	Perillyl alcohol	pos	1.91567e+06	1.5539e+06	1.82616e+06	1.65711e+06	1.08671e+06	1.50195e+06	1.92995e+06	1.82256e+06	2.00697e+06	1.79591e+06	2.32549e+06	1.67224e+06	2.35987e+06	1.32627e+06
M153T945	D-Arabitol	pos	4.43489e+06	1.38969e+07	3.54958e+06	1.2459e+07	2.22959e+07	1.69983e+07	3.42942e+07	1.48392e+06	5.0357e+06	2.8212e+06	2.64838e+06	4.48606e+06	1.6614e+06	1.12718e+06
M155T484	2,3-Butanediol	pos	1.69318e+06	1.5857e+06	1.64618e+06	1.79701e+06	1.72507e+06	1.7289e+06	1.78922e+06	8.19367e+06	5.59544e+06	9.29708e+06	5.63705e+06	4.84575e+06	8.85168e+06	6.03897e+06
M155T953	Gentisic acid	pos	4.11654e+09	4.25987e+09	4.30513e+09	3.26226e+09	4.06691e+09	4.52754e+09	4.41969e+09	4.43926e+08	4.15978e+09	4.09486e+09	4.28184e+08	5.40597e+08	2.08009e+09	3.94196e+09
M156T407	4-Quinolinecarboxylic acid	pos	3.08542e+06	2.51019e+06	2.14341e+06	1.42672e+06	3.76633e+06	1.86645e+06	563470	716679	2.75667e+06	3.76601e+06	2.58702e+06	2.83516e+06	2.31966e+06	2.27377e+06
M159T37_2	4,5-Dihydroorotic acid	pos	4.80967e+07	7.23335e+07	6.4741e+07	4.1978e+07	4.06414e+07	4.97466e+07	4.92712e+07	1.50286e+07	4.27937e+07	3.52625e+07	1.44556e+07	1.48554e+07	1.50758e+07	4.72018e+07
M159T176	Ascorbate	pos	2.62952e+07	2.72647e+07	2.78405e+07	2.81601e+07	2.66233e+07	2.67286e+07	2.74166e+07	2.81879e+07	2.73196e+07	2.73475e+07	2.55189e+07	2.61217e+07	2.48086e+07	2.53067e+07
M177T61	N-Formyl-L-methionine	pos	1.37455e+06	2.18152e+06	1.51505e+06	1.75315e+06	1.84564e+06	1.86728e+06	1.57046e+06	1.60525e+06	1.57254e+06	1.85702e+06	2.13428e+06	1.36722e+06	1.73127e+06	2.05144e+06
M162T110	L-Carnitine	pos	2.19051e+06	7.01779e+06	8.51118e+06	6.30707e+06	6.67897e+06	6.93939e+06	7.08821e+06	1.5922e+06	7.77092e+06	7.34071e+06	1.19867e+06	1.319e+06	8.13096e+06	6.02835e+06
M163T636	Anabasine	pos	4.77695e+08	1.439e+08	5.29793e+07	4.87738e+08	5.00827e+07	3.97469e+08	4.00324e+07	1.25644e+08	4.28229e+07	5.42232e+07	2.02924e+08	1.01106e+08	3.40463e+08	2.24192e+08
M163T762	Pterin	pos	7.7506e+07	1.95196e+07	8.36836e+07	2.29994e+08	8.33847e+07	2.42755e+07	7.64626e+07	8.37107e+07	1.627e+08	3.55781e+07	7.77273e+07	2.07366e+07	9.72663e+07	8.74208e+07
M170T950	Norepinephrine	pos	3.25065e+08	3.56337e+08	1.78085e+08	5.95002e+08	8.84349e+07	7.02314e+07	2.13648e+08	8.24855e+07	5.58268e+08	7.16778e+08	6.85521e+08	4.45329e+08	4.29062e+08	3.54459e+08
M170T113	Pyridoxine	pos	1.39649e+07	1.54668e+07	1.13101e+07	1.25785e+07	1.93116e+07	1.13598e+07	9.68753e+06	7.73777e+06	1.96903e+06	1.25206e+07	1.3179e+07	1.16311e+07	1.06699e+07	1.04097e+07
M188T228	Homo-L-arginine	pos	3.05175e+07	4.38178e+06	4.04062e+06	7.9823e+06	2.73577e+07	3.62709e+06	1.42384e+07	2.07363e+07	1.94406e+07	1.89315e+07	1.95188e+07	1.69338e+07	1.15288e+07	1.41417e+07
M172T37	3-Dehydroshikimate	pos	9.6014e+06	1.40688e+07	5.12932e+06	1.39263e+07	4.68542e+06	9.60166e+06	4.26006e+06	5.41829e+06	9.57712e+06	6.08572e+06	1.57602e+07	8.00531e+06	9.54454e+06	6.21072e+06
M191T91	Diaminopimelic acid	pos	7.99945e+07	6.55171e+07	8.50647e+07	6.21983e+07	8.56281e+07	4.91589e+07	7.53221e+07	7.22445e+07	7.47779e+07	8.27711e+07	6.65773e+07	8.07952e+07	8.54645e+07	7.50337e+07
M175T111	L-Arginine	pos	2.86408e+07	3.67156e+08	1.21699e+08	3.78062e+08	4.53295e+07	2.69276e+07	3.04658e+07	7.37328e+07	2.5124e+08	3.28603e+07	3.79782e+07	3.19094e+07	8.32409e+07	6.70356e+07
M177T51	Methyl beta-D-galactoside	pos	4.89693e+06	5.94172e+06	5.89025e+06	1.9318e+06	5.29331e+06	5.42491e+06	2.7933e+06	6.97194e+06	6.37709e+06	6.27462e+06	5.13846e+06	2.68401e+06	2.73075e+06	2.42371e+06
M181T924	myo-Inositol	pos	4.99405e+07	4.64025e+07	4.87576e+07	3.96686e+07	5.02917e+07	5.04628e+07	4.51351e+07	1.09134e+07	4.47092e+07	4.25666e+07	1.01404e+07	1.22013e+07	2.71613e+07	4.59576e+07
M182T232	L-Tyrosine	pos	2.30611e+09	9.17544e+08	2.28783e+08	4.732e+08	2.81833e+08	1.43027e+09	1.32538e+09	1.84186e+08	7.34054e+08	1.60994e+09	1.70565e+08	2.0853e+08	1.73423e+08	1.03944e+09
M183T954	Sorbitol	pos	9.73424e+08	7.22751e+08	8.72092e+08	1.30604e+09	1.17442e+09	9.89314e+08	1.01292e+09	1.03121e+09	1.18341e+09	9.80464e+08	1.38003e+09	1.04167e+09	2.4758e+08	1.02735e+09
M201T953	Dodecanoic acid	pos	6.79013e+06	6.33096e+06	5.8175e+06	7.10372e+06	6.43019e+06	6.25431e+06	6.05707e+06	5.26763e+06	5.84038e+06	5.77413e+06	5.31454e+06	5.35604e+06	6.59798e+06	6.97519e+06
M185T37	3,4-Dihydroxymandelic acid	pos	5.27003e+07	9.22206e+06	1.0076e+07	1.01378e+07	8.90696e+07	6.73123e+07	1.34733e+07	1.57214e+07	1.3977e+07	1.19031e+07	1.22333e+07	1.15008e+07	9.04742e+06	6.30367e+06
M185T426	Phosphoserine	pos	8.17713e+06	1.02591e+07	7.42699e+06	1.0462e+07	4.35244e+06	1.19581e+07	5.57723e+06	5.27029e+06	6.78921e+06	6.27521e+06	7.54787e+06	7.6351e+06	6.82701e+06	3.14942e+06
M205T333	L-Tryptophan	pos	7.37865e+08	7.36347e+08	9.14057e+08	9.68187e+08	1.01234e+09	6.45803e+08	1.01303e+09	1.96666e+08	8.46291e+08	9.12756e+08	2.30089e+08	2.2765e+08	7.05998e+08	8.49958e+08
M208T455	N-Acetyl-L-phenylalanine	pos	1.1563e+07	2.17469e+06	1.08972e+07	1.06737e+07	1.3226e+07	1.44027e+07	1.21488e+07	3.07343e+06	2.67376e+06	1.15653e+07	2.64605e+06	1.11137e+07	1.24124e+07	1.08909e+07
M209T326	L-Kynurenine	pos	8.80747e+06	6.65934e+06	6.66326e+06	6.87682e+06	9.63768e+06	9.18353e+06	1.22484e+07	6.67072e+06	3.13267e+06	3.01171e+06	5.70344e+06	4.34017e+06	1.96644e+06	3.84145e+06
M193T170	Citric acid	pos	473906	667701	660349	432865	1.79238e+06	2.47991e+06	2.43608e+06	1.04257e+06	780573	728379	666067	867251	1.08672e+06	739972
M224T565	Hydroxykynurenine	pos	2.76686e+06	3.34742e+06	3.84351e+06	3.03178e+06	1.18766e+06	1.80495e+06	1.95796e+06	3.26509e+06	3.18031e+06	2.29794e+06	1.45429e+06	1.95285e+06	3.06848e+06	2.56211e+06
M224T951	Methyl jasmonate	pos	6.84847e+06	1.04601e+07	4.22531e+06	4.23354e+06	1.30196e+07	8.56368e+06	9.67609e+06	4.08064e+06	4.69969e+06	1.20415e+07	3.95327e+06	1.59678e+07	3.95798e+06	1.12951e+07
M226T924	Carnosine	pos	8.0504e+06	5.43299e+06	4.28807e+06	5.86578e+06	7.44734e+06	6.58076e+06	9.82365e+06	5.29712e+06	2.6984e+06	2.10173e+06	1.1608e+07	1.8348e+07	3.4511e+06	1.483e+07
M218T501	N-Acetylserotonin	pos	6.24052e+07	7.40991e+07	7.15054e+07	5.83803e+07	5.91741e+07	8.0576e+07	6.03416e+07	6.32326e+07	6.38203e+07	8.25396e+07	4.96938e+07	6.53265e+07	1.91272e+07	5.07516e+07
M220T294	Pantothenic acid	pos	5.24407e+07	1.27023e+07	2.0055e+08	1.73028e+07	3.96851e+07	5.85359e+07	2.49895e+08	2.6774e+08	1.55e+07	4.39931e+08	3.66197e+08	2.16742e+07	8.01069e+07	2.42736e+08
M243T309	1-Hexadecanol	pos	1.66929e+08	1.94877e+08	1.15622e+08	1.23971e+08	2.23009e+08	8.93643e+07	1.00986e+08	1.28734e+08	1.45854e+08	1.69658e+08	2.62102e+08	1.57029e+08	9.84287e+07	1.6673e+08
M230T683	D-Ribose 5-phosphate	pos	5.28398e+07	4.44351e+07	5.71308e+07	3.9013e+07	4.53993e+07	6.31556e+07	6.62319e+07	8.39573e+07	7.40859e+07	4.78788e+07	3.94734e+07	5.06115e+07	3.91952e+07	4.63409e+07
M243T491	Lumichrome	pos	3.72481e+06	4.49197e+06	3.62856e+06	3.817e+06	6.10023e+06	3.70914e+06	3.535e+06	3.08331e+06	5.58177e+06	4.84217e+06	4.01572e+06	4.27277e+06	5.40012e+06	3.64005e+06
M250T273	Adenosine	pos	2.26253e+06	1.1653e+06	2.26147e+06	5.33385e+06	1.48636e+06	1.32255e+06	1.15622e+06	4.75441e+06	2.77138e+06	803418	833699	5.88685e+06	2.74523e+06	3.92966e+06
M272T380	17a-Estradiol	pos	1.1241e+07	1.43872e+07	1.39782e+07	1.28074e+07	1.74228e+07	5.00401e+06	1.02028e+07	6.20576e+06	2.17768e+07	1.81276e+07	1.29747e+07	7.09941e+06	1.71899e+07	6.25024e+06
M280T867	Linoleic acid	pos	8.97215e+06	904405	1.77494e+06	7.65535e+06	8.59075e+06	5.25454e+06	943408	538794	339099	6.11014e+06	5.14715e+06	684021	414929	3.35908e+06
M267T925	2'-Deoxyguanosine	pos	1.38189e+07	1.69248e+07	1.19903e+07	1.34957e+07	1.14267e+07	9.43379e+06	1.03256e+07	6.42097e+06	4.49816e+06	1.15973e+07	1.52011e+07	1.51057e+07	1.98717e+07	7.30874e+06
M284T361	Stearic acid	pos	2.41401e+07	2.75335e+07	2.11304e+07	2.1156e+07	3.52431e+07	7.76377e+06	2.01671e+07	7.34379e+06	1.90892e+07	2.81322e+07	2.00151e+07	8.48501e+06	2.54849e+07	8.21591e+06
M269T285	Inosine	pos	1.49885e+07	1.34399e+07	1.47587e+07	1.5422e+07	1.76821e+07	1.46141e+07	1.49033e+07	1.35994e+06	1.33615e+07	1.39934e+07	3.34839e+06	2.28297e+06	6.81805e+06	1.28614e+07
M278T382	Gamma-Linolenic acid	pos	2.69656e+07	2.91406e+07	2.42845e+07	2.3647e+07	3.63899e+07	8.3863e+06	2.00241e+07	6.42628e+06	2.93209e+07	2.89124e+07	2.53196e+07	8.96673e+06	2.80041e+07	8.52344e+06
M295T86	Indican	pos	4.00195e+07	1.58104e+07	1.65045e+07	1.5816e+07	3.76887e+07	4.21716e+07	3.23203e+07	2.77919e+07	2.12397e+07	1.50562e+07	3.6059e+07	1.998e+07	1.04345e+07	1.65352e+07
M300T361	all-trans-Retinoic acid	pos	7.25175e+06	2.74165e+07	7.29856e+06	7.10786e+06	1.33115e+07	1.68201e+07	1.92948e+07	2.1379e+07	1.98145e+07	9.10179e+06	2.37634e+07	1.97334e+07	1.23139e+07	2.87987e+07
M302T725	Sphinganine	pos	4.90587e+07	5.78135e+07	6.2107e+07	5.31909e+07	5.80988e+07	5.73602e+07	5.16617e+07	5.63922e+07	5.25269e+07	5.8098e+07	5.01226e+07	7.09563e+07	7.43681e+07	5.64122e+07
M307T230	Glutathione	pos	3.03105e+07	5.13626e+07	8.8092e+06	9.64909e+06	5.2945e+07	1.04379e+07	9.80983e+06	4.26363e+07	1.14052e+07	5.68848e+07	1.04238e+07	9.54389e+06	1.00594e+07	3.70709e+07
M336T882	12-Keto-tetrahydro-leukotriene B4	pos	1.28871e+07	1.62917e+07	1.10077e+07	1.26365e+07	1.46722e+07	1.25219e+07	5.57876e+06	5.3053e+06	9.15595e+06	7.47577e+06	1.69912e+07	7.57668e+06	4.61137e+06	8.83956e+06
M321T868	Pregnanediol	pos	2.802e+06	2.03105e+06	1.90759e+06	2.05467e+06	3.1022e+06	3.72578e+06	2.21701e+06	2.57426e+06	2.30783e+06	1.59987e+06	1.97599e+06	1.91331e+06	2.08622e+06	2.52022e+06
M325T94	Trehalose	pos	2.69181e+06	3.06554e+06	3.38613e+06	2.25055e+06	700191	689904	2.36399e+06	321939	1.13826e+06	4.42701e+06	421177	772081	7.74851e+06	8.29386e+06
M334T683	Nicotinamide ribotide	pos	3.64065e+06	1.07727e+07	3.43381e+06	4.41543e+06	1.64904e+07	5.7352e+06	1.9151e+06	1.89551e+06	3.45025e+06	7.93713e+06	1.22221e+07	3.97607e+06	3.19799e+06	6.36659e+06
M338T867	Erucic acid	pos	1.3289e+09	6.20935e+08	8.17666e+08	2.82856e+08	4.83365e+08	5.11373e+08	3.38174e+08	4.79922e+08	4.006e+08	4.87895e+08	5.95115e+08	4.80469e+08	4.10674e+08	2.50401e+08
M346T725	Corticosterone	pos	2.85715e+07	3.12796e+07	1.82459e+07	8.99912e+06	1.90193e+07	7.72426e+06	4.47391e+07	1.82172e+07	1.14807e+07	1.43674e+07	4.35911e+06	8.30562e+06	2.70945e+07	1.4676e+07
M362T683	Thyrotropin releasing hormone	pos	1.76657e+08	1.23505e+08	1.14786e+08	7.98988e+07	8.76231e+07	1.4117e+08	9.103e+07	5.87407e+07	9.10109e+06	7.54935e+07	6.11264e+07	8.6598e+07	1.65918e+08	1.57614e+08
M363T566	Cortisol	pos	6.64087e+07	8.54696e+07	5.93109e+07	1.99654e+08	2.54627e+08	2.47841e+08	7.58374e+07	6.60804e+07	1.95677e+08	1.9378e+08	8.15057e+07	2.02503e+08	2.51189e+08	2.90082e+08
M377T735	Lithocholic acid	pos	1.92874e+07	1.72585e+07	1.82271e+07	1.68822e+07	8.73652e+06	2.89652e+07	1.72312e+07	2.25131e+07	1.83199e+07	1.35814e+07	1.80404e+07	1.69499e+07	1.79979e+07	4.84679e+06
M391T739	Adenosine 5'-phosphate disodium	pos	1.06583e+07	5.90965e+06	5.85552e+06	4.98276e+06	1.42205e+07	6.08066e+06	6.17305e+06	6.19036e+06	7.40886e+06	1.01039e+07	9.9017e+06	6.19489e+06	1.07941e+07	5.79246e+06
M391T936	S-Hexyl-glutathione	pos	5.92535e+08	1.36216e+08	1.39995e+08	6.20719e+08	4.00671e+08	1.13749e+08	2.21529e+08	1.39901e+08	1.57126e+08	3.89061e+08	1.30228e+08	1.3286e+08	1.21298e+08	1.32572e+08
M398T735	S-Adenosylmethionine	pos	4.76302e+07	4.69722e+07	1.75705e+07	2.05466e+07	1.40734e+07	3.46634e+06	1.38802e+07	3.43691e+06	4.14355e+06	2.22256e+06	3.69025e+06	2.04479e+06	7.89688e+06	1.12383e+07
M100T510	Cyclohexylamine	pos	5.37256e+08	4.29058e+08	1.81267e+08	5.12875e+08	4.47072e+08	5.36579e+08	1.14953e+08	5.80252e+08	5.95872e+08	6.2925e+08	2.39441e+08	8.44636e+08	4.6883e+08	8.4976e+08
M108T310	Benzylamine	pos	1.84416e+07	1.06568e+08	1.10947e+08	1.75389e+07	7.66075e+07	1.06235e+08	4.01609e+07	5.55044e+07	4.59052e+07	3.91702e+07	6.50926e+07	5.75059e+07	4.4782e+07	5.99479e+07
M111T261	Cytosine	pos	2.77843e+07	1.84398e+07	2.16316e+07	1.53761e+07	2.37456e+07	1.45764e+07	1.83064e+07	2.09851e+07	1.53558e+07	2.43384e+07	2.76883e+07	1.45205e+07	6.07142e+07	2.37967e+07
M114T353	Epsilon-caprolactam	pos	7.28404e+07	9.84433e+07	9.75331e+07	9.2652e+07	8.08722e+07	8.371e+07	8.03974e+07	9.27335e+07	7.50403e+07	1.05685e+08	5.84725e+07	8.29003e+07	8.29726e+07	8.2482e+07
M128T828	(S)-2-Propylpiperidine	pos	6.12866e+07	1.60496e+08	2.16979e+07	3.00935e+07	2.8745e+07	1.79661e+07	1.70223e+07	1.3179e+07	2.0768e+07	2.15764e+07	1.62233e+07	1.86931e+07	1.66018e+07	1.05738e+07
M146T101	Acetylcholine	pos	3.01177e+08	1.19198e+08	1.52203e+08	1.38269e+08	3.25494e+08	1.98886e+08	1.79421e+08	3.40075e+08	2.35151e+08	2.32994e+08	1.75517e+08	2.66143e+08	2.29103e+08	2.09259e+08
M129T759	Octanal	pos	6.79677e+07	7.01649e+07	7.36778e+07	6.33708e+07	6.18047e+07	4.93872e+07	6.33364e+07	5.8555e+07	5.60086e+07	9.36307e+07	6.04214e+07	6.29777e+07	5.38504e+07	5.08585e+07
M130T368	Agmatine	pos	6.65605e+06	6.60262e+06	6.53385e+06	6.01756e+06	6.02992e+06	5.31138e+06	5.54817e+06	6.8512e+06	6.12778e+06	5.85218e+06	5.36783e+06	1.37351e+07	5.39104e+06	6.68232e+06
M133T81	Ornithine	pos	2.95901e+07	6.49891e+06	9.85265e+06	6.24911e+06	1.39539e+07	1.29669e+07	1.35705e+07	1.94258e+07	1.67702e+07	1.56031e+07	2.74322e+07	1.99483e+07	1.84165e+07	1.78277e+07
M138T518	Trigonelline	pos	1.62679e+09	2.33852e+09	1.76936e+09	1.54117e+09	1.68169e+09	2.38282e+09	1.57059e+09	1.76017e+09	1.66637e+09	1.80448e+09	1.95788e+09	1.99719e+09	9.55844e+08	1.96565e+09
M150T185	L-Methionine	pos	3.05978e+07	9.61576e+07	1.16715e+08	4.45682e+07	9.94177e+07	7.41669e+07	6.92943e+07	1.49216e+07	2.7693e+07	7.39751e+07	2.11768e+07	2.27022e+07	1.71993e+07	9.5896e+07
M152T147	Guanine	pos	4.08474e+07	7.18083e+07	7.46645e+07	3.84585e+07	6.00761e+07	8.25706e+07	8.10983e+07	1.89836e+07	6.89092e+07	6.13128e+07	2.17247e+07	2.78529e+07	2.83244e+07	6.47855e+07
M152T588	Acetaminophen	pos	9.49521e+07	2.07504e+07	8.60296e+07	7.01666e+07	2.00399e+07	2.41356e+07	8.02266e+07	1.94495e+07	1.92639e+07	9.33666e+07	8.82524e+07	1.04848e+08	1.95255e+07	1.99149e+07
M152T818	Loratadine	pos	9.14395e+07	7.86205e+07	2.68234e+08	1.06449e+08	2.71322e+08	2.47267e+08	2.50267e+08	2.97864e+08	4.90803e+08	1.79098e+08	3.86948e+08	1.67289e+08	8.35694e+07	9.36865e+07
M163T523	Caffeic acid	pos	1.98488e+07	1.6964e+07	7.60229e+07	1.08585e+08	7.59786e+07	7.01448e+07	7.36796e+07	1.92829e+07	8.2503e+07	6.37647e+07	1.49349e+07	1.6504e+07	1.52635e+07	2.00904e+07
M166T574	Formylanthranilic acid	pos	8.63732e+06	4.04241e+06	6.08375e+06	3.97947e+06	6.41335e+06	9.45434e+06	1.10696e+07	6.08369e+06	3.85989e+06	6.43321e+06	7.10404e+06	6.59881e+06	5.57621e+06	4.6794e+06
M177T547	Neocnidilide	pos	3.16391e+07	2.51915e+07	9.21525e+06	6.75175e+06	7.3726e+06	1.91857e+07	6.32537e+06	2.48308e+07	6.91365e+06	4.45242e+07	1.85406e+07	4.39564e+07	2.83108e+07	1.95889e+07
M180T256	beta-D-Glucosamine	pos	1.27834e+07	1.29663e+07	1.42159e+07	1.6227e+07	1.20939e+07	1.46537e+07	1.40088e+07	2.02707e+06	1.13182e+07	1.30048e+07	2.22701e+06	1.58795e+06	1.1112e+07	1.31082e+07
M180T251	Metanephrine	pos	5.35196e+06	7.81078e+06	6.68643e+06	7.53963e+06	6.44703e+07	4.88461e+06	6.86705e+07	5.72375e+07	3.87944e+06	4.51429e+06	5.7066e+06	5.98193e+06	1.29095e+07	1.25672e+07
M184T803	Phosphorylcholine	pos	1.91083e+07	1.21335e+07	4.82169e+06	3.17088e+07	5.16306e+06	1.57354e+07	4.61102e+06	1.71099e+07	1.28466e+07	1.35513e+07	1.01789e+07	1.28499e+07	2.16041e+07	1.81681e+07
M203T33_3	(-)-alpha-Curcumene	pos	2.97949e+07	3.90131e+07	3.06078e+07	3.37832e+07	2.13241e+07	1.52267e+07	8.38884e+06	3.1503e+07	3.34129e+07	6.35581e+06	4.1529e+07	3.38322e+07	8.64926e+06	2.12059e+07
M189T147_2	N6-Acetyl-L-lysine	pos	1.85387e+07	3.09963e+07	2.46361e+07	1.83662e+07	1.9506e+07	1.66707e+07	2.36335e+07	2.79691e+06	2.44347e+07	2.47083e+07	2.80281e+06	2.88061e+06	2.34958e+07	2.52818e+07
M193T446	Scopoletin	pos	7.01478e+06	7.12199e+06	7.44428e+06	5.21375e+06	7.20732e+06	7.414e+06	7.61383e+06	1.83104e+06	8.07684e+06	8.02309e+06	888068	919135	4.81963e+06	7.67634e+06
M198T105	N-Acetylhistidine	pos	2.12627e+08	9.01721e+07	7.14818e+07	1.01217e+08	1.64057e+08	1.18605e+08	1.93489e+07	1.51539e+07	2.05485e+07	1.53402e+07	1.54028e+08	7.46628e+07	2.98818e+07	7.01465e+07
M203T815	Caryophyllene alpha-oxide	pos	2.8964e+07	2.88902e+07	2.78443e+07	1.33763e+07	2.26014e+07	1.89168e+07	2.91284e+07	2.87278e+07	3.11873e+07	3.56519e+07	2.07678e+07	3.02224e+07	1.57358e+07	3.6936e+07
M205T843	alpha-Cedrene	pos	3.04531e+07	2.91531e+07	1.61486e+07	2.65844e+07	1.80869e+06	1.98676e+07	3.82342e+07	1.06079e+07	3.38673e+07	2.80137e+07	1.85964e+07	6.45696e+06	3.33479e+07	1.17593e+07
M205T864	beta-Selinene	pos	2.9948e+07	1.58604e+07	1.53207e+07	1.6724e+07	5.35787e+07	4.84039e+07	2.25252e+07	2.55015e+07	1.75694e+07	1.22644e+07	2.10131e+07	1.70399e+07	1.73904e+07	2.25968e+07
M213T683	Butabarbital	pos	1.25208e+07	1.22917e+07	9.39643e+06	7.58403e+06	1.83101e+07	1.23402e+07	1.18909e+07	1.18538e+06	9.5006e+06	1.27376e+07	1.19583e+06	1.5882e+06	1.19835e+06	1.21151e+07
M237T615	Capsidiol	pos	2.18352e+07	6.80102e+07	2.44468e+07	1.41642e+08	2.80103e+07	9.97168e+07	1.51436e+08	2.44408e+07	2.20242e+07	1.38807e+08	5.91323e+07	2.4307e+07	1.51831e+08	7.73621e+07
M266T616	Mirtazapine	pos	7.43029e+07	7.15597e+07	5.48548e+07	8.32264e+07	1.58368e+07	3.60476e+07	6.9726e+07	6.36547e+06	1.32292e+07	7.57685e+07	8.02144e+06	1.43888e+07	2.58491e+07	5.87151e+07
M282T741	Sphingosine	pos	1.8606e+07	2.12327e+07	2.34779e+07	2.33801e+07	1.91862e+07	1.75722e+07	1.0882e+07	1.49087e+07	9.37992e+06	1.73807e+07	2.55163e+07	1.66047e+07	1.26063e+07	2.52376e+07
M300T544	Metoclopramide	pos	6.21342e+06	7.78781e+06	6.44052e+06	7.22812e+06	1.25729e+07	665068	6.31269e+06	558752	2.35949e+06	7.70834e+06	5.16817e+06	730733	8.53005e+06	776549
M306T447	Capsaicin	pos	1.89488e+07	6.88827e+06	1.07557e+07	2.12714e+07	7.78004e+06	1.34168e+07	2.13432e+07	6.81792e+06	1.15911e+07	1.92319e+07	8.09952e+06	9.55219e+06	1.41543e+07	7.21363e+06
M380T738	Sphingosine 1-phosphate	pos	8.42294e+06	5.70593e+06	5.72554e+06	6.55825e+06	1.07686e+07	1.1741e+07	6.32449e+06	9.3355e+06	6.12677e+06	4.64577e+06	5.37912e+06	5.56092e+06	6.50483e+06	7.41451e+06
M369T742	Cholesterol	pos	1.34846e+06	361052	8.85381e+07	2.72762e+07	4.58689e+06	4.73803e+06	1.44311e+07	1.62462e+07	2.13877e+07	1.50026e+07	2.16383e+07	7.12983e+06	1.10285e+07	1.64172e+07
M417T651	Calcitriol	pos	1.12656e+07	8.16127e+06	1.75475e+08	2.65135e+07	5.00823e+07	3.89033e+08	1.78099e+08	1.44732e+08	1.8559e+08	1.93927e+08	3.06366e+08	1.52945e+08	5.10425e+07	7.09671e+07
M496T791_2	1-palmitoylglycerophosphocholine	pos	3.17831e+08	2.04235e+09	1.20621e+09	9.28122e+08	2.04514e+09	9.62657e+08	1.08189e+09	3.2153e+08	1.28909e+09	8.93631e+08	1.02048e+09	7.4882e+08	3.11363e+08	9.26723e+08
M166T612	Benzocaine	pos	8.18206e+07	1.19766e+08	8.85537e+07	1.0916e+08	1.03207e+08	1.19782e+08	1.17221e+08	1.1775e+08	9.86772e+07	1.3098e+08	9.05859e+07	1.11673e+08	9.61741e+07	1.10959e+08
M194T442	3,4-Methylenedioxyamphetamine	pos	8.88669e+06	1.03436e+07	6.7553e+06	1.09059e+07	9.42551e+06	7.28963e+06	8.91043e+06	8.72141e+06	9.15346e+06	1.73e+07	1.48115e+06	1.17836e+07	2.28031e+06	1.3577e+07
M279T941	Dibutyl phthalate	pos	2.59296e+08	9.00243e+08	2.25485e+08	4.36942e+08	2.99057e+08	7.06465e+08	2.41621e+08	2.67405e+08	2.3031e+08	4.17717e+08	6.61151e+08	1.08333e+09	1.49547e+09	4.89213e+08
M130T983	Fluorouracil	pos	5.31632e+06	4.60729e+06	5.95372e+06	4.71303e+06	4.78262e+06	5.00198e+06	1.11217e+07	4.17666e+06	5.98565e+06	1.43711e+06	4.80736e+06	6.20372e+06	4.1697e+06	4.2031e+06
M135T309	(R)-Amphetamine	pos	2.15169e+06	2.66108e+06	2.06366e+06	1.76374e+06	454368	2.06685e+06	2.45996e+06	573226	1.98765e+06	2.37885e+06	2.15947e+06	1.64245e+06	2.13546e+06	1.85955e+06
M150T211	Racemethionine	pos	2.47084e+06	2.34461e+06	6.28118e+06	4.10755e+06	2.67363e+06	3.67752e+06	6.81823e+06	1.1007e+08	1.42024e+07	7.70573e+06	3.86875e+07	1.90758e+07	1.0009e+07	1.49532e+07
M129T304_1	Pyrrolidonecarboxylic acid	pos	8.22636e+07	2.67153e+08	4.00434e+07	1.70079e+08	1.23018e+08	1.57364e+08	9.78341e+07	2.82139e+07	3.14017e+07	8.52347e+07	3.02307e+07	3.37412e+07	7.93164e+07	1.76016e+08
M138T254	p-Aminobenzoic acid	pos	3.08327e+08	2.09706e+08	8.19141e+08	2.06183e+08	3.8237e+08	4.20555e+08	6.50979e+08	9.50782e+08	1.17695e+09	1.04228e+09	7.05949e+08	5.27403e+08	6.3737e+08	9.1516e+08
M204T132	O-Acetylcarnitine	pos	7.16398e+07	5.74784e+07	3.87287e+07	7.64598e+07	7.40636e+07	9.68535e+07	6.58231e+07	1.0701e+08	5.80971e+07	8.98721e+07	4.98965e+06	9.05607e+07	6.88634e+07	7.69071e+07
M129T314	Sulcatol	pos	4.16874e+07	2.14725e+07	4.98671e+07	2.2747e+07	2.41641e+07	2.48823e+07	1.76292e+07	1.11937e+07	1.48898e+07	3.58561e+07	2.16403e+07	1.45202e+07	2.58644e+07	1.04244e+07
M148T136	2-Hydroxyglutarate	pos	5.51809e+07	7.75542e+07	2.59719e+07	4.47199e+07	9.13361e+07	7.639e+07	7.70875e+07	1.60439e+07	8.1439e+07	6.39645e+07	7.35752e+07	2.07575e+07	1.81932e+07	1.60295e+07
M149T285	3,4-Dihydro-2H-1-benzopyran-2-one	pos	4.63145e+07	7.33802e+07	5.77079e+07	2.7844e+07	2.58372e+07	4.24935e+07	4.5321e+07	4.40798e+07	4.96248e+07	8.60448e+07	3.60421e+07	3.54991e+07	2.67116e+07	7.0405e+07
M149T665	(E)-3-(4-Hydroxyphenyl)-2-propenal	pos	2.03907e+07	1.28658e+07	1.46368e+07	9.03832e+06	9.7789e+06	5.88525e+06	1.35288e+07	8.41882e+06	2.3523e+06	2.35706e+06	1.10011e+07	1.06248e+07	7.08692e+06	6.47326e+06
M163T395	Umbelliferone	pos	1.85586e+07	2.14726e+07	2.18173e+07	1.56087e+07	1.78958e+07	1.90263e+07	1.88524e+07	2.42836e+07	1.87892e+07	1.98099e+07	2.49725e+07	2.28927e+07	1.03042e+07	2.15491e+07
M169T107	Uric acid	pos	5.27083e+07	1.11199e+07	1.00493e+07	1.29914e+07	8.70763e+07	6.9124e+07	1.58953e+07	1.66458e+07	2.69581e+06	2.03303e+06	4.57544e+06	6.60868e+06	7.42526e+06	5.7248e+06
M194T469	Methoxamine	pos	5.69373e+06	7.15673e+06	4.79711e+06	6.58854e+06	1.72819e+06	7.25557e+06	5.50866e+06	8.27263e+06	8.26942e+06	6.28648e+06	9.12734e+06	6.64536e+06	4.58743e+06	6.74309e+06
M218T253	Propionylcarnitine	pos	8.21661e+07	4.80975e+06	3.90867e+07	1.16695e+07	2.72363e+07	6.51113e+07	1.26456e+08	4.3744e+07	4.54189e+06	1.05443e+08	3.74864e+07	3.36389e+07	5.76895e+07	1.56874e+07
M226T147	Cytidine	pos	1.24581e+07	2.16483e+07	1.41711e+07	8.81852e+06	1.0592e+07	9.34131e+06	8.48796e+06	3.32881e+06	8.70122e+06	1.04411e+07	1.67021e+06	3.05347e+06	1.12966e+06	8.9095e+06
M245T227	Uridine	pos	3.05502e+07	7.34928e+06	2.22974e+07	1.25528e+07	1.096e+07	1.06022e+07	1.10316e+07	1.61708e+07	3.43674e+06	4.47616e+06	4.57955e+06	4.93903e+06	4.68606e+06	5.10839e+06
M300T727	Phytosphingosine	pos	3.37277e+07	1.89614e+07	3.6454e+07	8.76721e+06	1.60129e+07	2.69909e+07	4.7236e+07	3.7691e+07	1.48037e+07	2.81873e+07	2.53545e+07	2.07593e+07	1.6458e+07	3.90415e+07
M100T287	N-Methyl-2-pyrrolidinone	pos	5.37306e+06	7.60755e+06	6.31224e+06	6.45196e+06	3.83394e+06	6.27915e+06	1.49241e+07	3.71743e+06	1.45174e+07	4.98335e+06	4.38614e+06	5.41796e+06	1.47014e+07	3.4963e+06
M146T332	8-Hydroxyquinoline	pos	9.34809e+07	8.45182e+07	7.38027e+07	7.53581e+07	6.49796e+07	6.1295e+07	9.56441e+06	9.87829e+06	7.20986e+07	7.54152e+07	8.51267e+06	1.1884e+07	6.10265e+06	5.89631e+07
M166T95	L-Methionine S-oxide	pos	1.27772e+07	4.68137e+06	1.36823e+07	2.53438e+06	1.46149e+07	1.52737e+07	7.37819e+06	5.06284e+06	5.51915e+06	2.85683e+06	3.46986e+06	1.16444e+07	3.24008e+06	8.63052e+06
M153T937	Geranial	pos	2.54321e+07	1.64292e+07	2.77099e+07	2.81134e+07	5.45337e+07	2.30162e+07	6.17197e+07	3.58997e+07	4.40338e+07	7.43609e+07	2.23343e+07	1.62556e+07	9.45972e+06	5.52651e+07
M165T232	trans-2-Hydroxycinnamate	pos	3.14595e+08	3.80118e+08	3.38605e+08	2.36204e+08	3.25913e+08	2.72284e+08	3.03842e+08	2.35635e+08	4.45631e+08	3.89908e+08	2.53596e+08	2.75011e+08	2.60209e+08	3.6417e+08
M166T202	7-Methylguanine	pos	8.01267e+06	4.48687e+06	2.18991e+06	1.32705e+06	8.28958e+06	6.3794e+06	6.2805e+06	4.99048e+06	1.07424e+07	2.88242e+06	4.86272e+06	2.05606e+06	7.47029e+06	9.31686e+06
M180T401_2	Phenacetin	pos	1.8343e+06	3.62676e+06	3.68833e+06	1.77103e+06	1.42734e+06	1.59538e+06	1.75426e+06	3.39635e+06	3.78317e+06	1.27157e+06	4.9803e+06	3.24956e+06	1.17308e+06	4.06783e+06
M219T810	Nootkatone	pos	5.25233e+07	4.53821e+07	5.42977e+07	5.24125e+07	4.7975e+07	4.78314e+07	4.77946e+07	5.79365e+07	5.5378e+07	6.05749e+07	5.5943e+07	6.26404e+07	6.0127e+07	5.071e+07
M308T789	Oleoylethanolamide	pos	1.03801e+08	6.75074e+06	3.8852e+07	7.2879e+06	1.4354e+08	1.08764e+08	1.03454e+08	3.93392e+06	3.63052e+06	6.15198e+06	9.64062e+06	1.29038e+06	2.02553e+08	8.86383e+07
M391T588	Di-n-octyl phthalate	pos	1.99118e+07	1.12672e+07	2.77327e+07	1.97619e+07	1.23982e+07	1.60121e+07	2.23112e+07	1.10625e+07	9.66413e+06	1.1141e+07	1.16011e+07	3.70877e+07	8.90747e+06	2.07984e+07
M391T235	Bis(2-ethylhexyl)phthalate	pos	7.99845e+06	1.18267e+07	1.06977e+07	1.47478e+07	1.91385e+07	1.0615e+07	8.71504e+06	8.08379e+06	7.8324e+06	7.43164e+06	6.88409e+06	1.48833e+07	7.96427e+06	2.45993e+07
M104T151	2-Hydroxybutyric acid	pos	7.7802e+06	1.61738e+07	3.46992e+07	1.01334e+07	9.53589e+06	1.18802e+07	1.76632e+07	2.22652e+07	2.20832e+07	8.1646e+06	1.58658e+07	2.71734e+07	1.7064e+07	1.86567e+07
M107T285	Benzaldehyde	pos	7.60754e+06	6.68683e+06	6.73651e+06	7.23818e+06	6.5753e+06	1.51441e+06	6.41676e+06	6.30373e+06	6.17074e+06	6.20166e+06	1.17575e+07	6.68586e+06	6.39089e+06	6.73022e+06
M118T333	Indole	pos	8.88263e+07	8.16903e+07	9.0593e+07	9.40043e+07	8.64018e+07	9.22001e+07	7.81327e+07	7.17355e+07	8.62217e+07	8.74998e+07	1.01262e+08	1.08763e+08	8.58867e+07	7.28426e+07
M118T285	L-2,4-diaminobutyric acid	pos	9.09557e+07	5.18034e+07	8.99964e+07	1.27536e+07	2.02395e+07	8.897e+07	2.27493e+07	3.19381e+07	5.31065e+07	4.56116e+07	9.60784e+07	2.50754e+07	1.00761e+08	2.129e+07
M119T232	2-Methylserine	pos	8.70069e+07	1.0174e+08	9.86633e+07	7.52945e+07	9.40754e+07	9.21166e+07	9.24651e+07	3.98477e+07	8.79849e+07	7.76821e+07	3.13017e+07	2.58284e+07	2.55471e+07	7.17463e+07
M126T229	Melamine	pos	1.29861e+07	1.26302e+07	1.86143e+07	1.08739e+07	9.56565e+06	1.18411e+07	9.46704e+06	2.30309e+07	9.56436e+06	1.47743e+07	7.55129e+06	2.0337e+07	5.0213e+06	6.60388e+06
M129T248	Dihydrothymine	pos	8.19332e+06	9.07341e+06	8.00226e+06	7.95223e+06	5.85417e+06	5.6977e+06	8.77003e+06	1.88208e+06	2.67965e+06	2.45124e+07	2.27466e+07	2.29376e+07	2.25045e+06	1.77895e+06
M130T333	Adipate semialdehyde	pos	2.43132e+07	2.03385e+07	6.01201e+06	2.5631e+07	2.23401e+07	2.36837e+07	1.86777e+07	2.54436e+07	5.44174e+06	5.76552e+06	1.87325e+07	2.3248e+07	1.49253e+07	5.67405e+06
M130T147_2	(2E)-Decenoyl-ACP	pos	1.68745e+07	2.33317e+07	7.67626e+06	1.36707e+07	9.01816e+06	2.57372e+07	1.21487e+07	1.40353e+07	8.58437e+06	1.04752e+07	3.01528e+07	2.07552e+07	1.56196e+07	1.4409e+07
M130T794	4-Guanidinobutanal	pos	2.19216e+07	6.0051e+06	1.47382e+07	1.81558e+07	1.99554e+07	1.79036e+07	1.92591e+07	2.15057e+07	2.27035e+07	1.94986e+07	6.93923e+06	2.58317e+07	1.97757e+07	1.00338e+07
M132T333	6-Hydroxyhexanoic acid	pos	3.48424e+07	5.48363e+07	3.987e+07	1.17547e+07	1.29868e+07	3.08054e+07	1.31538e+07	1.53714e+07	1.25412e+07	1.20727e+07	3.38911e+07	2.6865e+07	3.88832e+07	7.7722e+07
M133T185	Oxalureate	pos	1.22374e+07	1.52817e+07	1.35452e+07	2.76937e+07	1.35231e+07	2.76849e+07	1.45714e+07	1.16598e+07	8.05824e+06	1.4872e+07	1.23689e+07	2.40488e+07	1.88983e+07	1.26972e+07
M135T676	Chavicol	pos	2.82746e+07	5.53596e+06	1.81368e+07	2.02926e+07	3.29618e+07	8.22209e+06	9.76711e+06	5.6887e+06	1.00471e+07	3.78241e+06	1.7507e+07	1.40642e+07	3.41695e+06	4.57365e+06
M136T100	4-Hydroxyphenylacetaldehyde	pos	2.29393e+07	2.41946e+07	2.6163e+07	2.68911e+07	3.41328e+07	3.63437e+07	2.60306e+07	2.6616e+07	2.619e+07	2.26628e+07	2.87281e+07	3.19388e+07	2.38589e+07	4.73868e+07
M140T924	Acetylphosphate	pos	4.22266e+08	1.8347e+08	2.13375e+08	6.65963e+08	2.08166e+08	3.49006e+08	2.21492e+08	5.88162e+08	1.72188e+08	3.08034e+08	2.79192e+08	3.30073e+08	2.43637e+08	3.28655e+08
M142T78	5-Methylbarbiturate	pos	3.56405e+07	6.99865e+06	8.03482e+06	3.92096e+07	3.69253e+07	3.88972e+07	3.54306e+07	3.59093e+07	3.70033e+07	7.66741e+06	3.82188e+07	3.27201e+07	7.79593e+06	3.98309e+07
M143T231	trans-trans-Muconic acid	pos	1.86676e+07	1.46932e+07	1.96511e+07	1.68235e+07	1.77205e+07	2.01037e+07	1.62288e+07	1.6707e+07	1.2796e+07	1.15294e+07	1.5957e+07	1.48415e+07	1.64136e+07	5.56742e+06
M143T936	5-(2-Hydroxyethyl)-4-methylthiazole	pos	1.50118e+08	3.39857e+07	1.55974e+08	1.31663e+08	1.55079e+08	5.29006e+07	8.68665e+07	1.42932e+08	1.1856e+08	3.11204e+07	1.6589e+08	5.21774e+07	1.41244e+08	1.49082e+08
M143T104	Ectoine	pos	2.15347e+07	1.06702e+07	9.16239e+06	1.68494e+07	1.49962e+07	1.10731e+07	1.81641e+07	1.66013e+07	1.41925e+07	1.74733e+07	8.03165e+06	1.03826e+07	7.94116e+06	9.05358e+06
M147T573	L-Lysine	pos	6.75498e+06	1.02291e+07	3.18834e+06	9.16305e+06	1.43986e+07	5.4843e+06	4.29657e+06	7.55161e+06	4.91397e+06	4.9766e+06	5.68985e+06	1.38744e+07	9.32373e+06	7.83371e+06
M148T162	D-2-Hydroxyglutaric acid	pos	4.57911e+06	1.16618e+07	1.65194e+07	7.68488e+06	5.39499e+06	1.81871e+07	1.47591e+07	3.23545e+06	1.12387e+07	1.77815e+07	3.93768e+06	2.94637e+06	4.09408e+06	1.61985e+07
M151T985	N-Methyltyramine	pos	1.83543e+07	4.59963e+06	4.17615e+06	4.73395e+06	1.36328e+07	1.55682e+07	3.56781e+06	1.23347e+07	1.43134e+07	6.17201e+06	1.94585e+07	9.30411e+06	1.02534e+07	4.51259e+07
M152T126	3,4-Dihydroxyphenylacetaldehyde	pos	2.76017e+06	9.46803e+06	7.44187e+06	2.10097e+06	6.91527e+06	1.62837e+07	8.69031e+06	8.26866e+06	1.39849e+07	7.08279e+06	7.21791e+06	2.63641e+06	1.24063e+07	1.80692e+06
M153T984	(+)-Camphor	pos	7.35144e+07	2.6811e+07	4.84222e+07	6.42365e+07	2.44689e+07	2.75228e+07	3.76015e+07	2.75849e+07	1.97767e+07	2.33207e+07	1.8983e+07	1.58511e+07	1.28935e+07	1.52741e+07
M154T925	Propanoyl phosphate	pos	2.45189e+07	1.38249e+07	4.73731e+06	1.74426e+07	2.57092e+07	5.04038e+06	1.23718e+07	2.28757e+07	1.44672e+07	1.62243e+07	1.49761e+07	2.99695e+07	1.75243e+07	1.51077e+07
M154T232	p-Octopamine	pos	2.34068e+06	930436	4.21759e+06	3.37393e+06	3.24843e+06	926954	2.90849e+06	882767	3.56307e+06	1.20959e+06	5.07758e+06	4.38044e+06	2.40867e+06	7.8081e+06
M157T965	Phosphoglycolic acid	pos	1.98644e+07	4.31799e+07	4.56075e+07	5.03233e+07	1.75481e+07	2.24187e+07	6.46157e+07	3.1068e+07	3.00616e+07	1.8947e+07	4.45622e+07	2.37362e+08	2.95329e+07	3.06676e+07
M160T101_2	5-Acetamidovalerate	pos	2.9968e+07	7.27747e+06	6.99187e+06	8.27376e+06	2.32384e+07	6.47895e+06	3.87207e+06	2.22002e+07	2.30251e+07	2.11842e+07	2.45995e+07	2.81452e+07	7.26516e+06	2.77373e+07
M160T131	(1H-Indol-3-yl)-N-methylmethanamine	pos	5.15713e+06	1.65652e+07	7.2616e+06	2.67833e+06	7.30238e+06	1.01744e+07	3.90128e+06	1.14056e+07	9.86034e+06	9.21274e+06	5.04197e+06	9.3182e+06	5.64387e+06	1.05565e+07
M161T33_4	N(6)-Methyllysine	pos	2.68158e+07	3.75432e+07	3.55694e+07	4.76038e+07	8.2883e+06	4.44736e+07	3.70699e+07	4.09125e+07	3.41699e+07	3.29403e+07	4.93614e+07	4.85802e+07	6.29317e+06	3.28441e+07
M162T190	4-Hydroxycinnamoylmethane	pos	9.33435e+06	4.58003e+06	1.25111e+07	1.03095e+06	3.87712e+06	4.55364e+06	1.49052e+06	4.98183e+06	2.28389e+06	2.14168e+06	4.46101e+06	4.15343e+06	1.283e+06	1.005e+07
M163T700	D-4-Hydroxy-2-oxoglutarate	pos	3.1248e+08	3.87715e+08	8.76534e+07	7.14876e+07	8.00538e+07	1.2066e+08	2.25092e+07	4.05655e+08	9.18283e+07	7.64347e+07	3.74811e+08	8.10713e+07	2.31646e+07	3.04502e+07
M163T807	4-Hydroxycoumarin	pos	8.20729e+06	1.07722e+07	1.02683e+07	6.74464e+06	1.11773e+07	2.12174e+07	5.16824e+06	7.82757e+06	1.3832e+07	6.47435e+06	6.86257e+06	1.42542e+07	1.89659e+06	7.6931e+06
M166T593	L-beta-Phenylalanine	pos	7.94494e+07	5.83735e+07	8.83366e+07	6.0145e+07	1.362e+07	8.44359e+07	1.48704e+08	5.04314e+07	1.31117e+08	9.09775e+07	1.01251e+08	9.33828e+07	9.97446e+07	9.7678e+07
M169T105	Vanillic acid	pos	1.2399e+07	1.38311e+07	1.43205e+07	1.10351e+07	1.35378e+07	1.57944e+07	1.37906e+07	4.16568e+06	1.41526e+07	1.39827e+07	4.08778e+06	4.81324e+06	1.01379e+07	1.43939e+07
M169T91	(R)-4-Hydroxymandelate	pos	1.07027e+08	1.14237e+08	9.11914e+07	9.60902e+07	9.09115e+07	1.01308e+08	9.81268e+07	8.90109e+06	8.84089e+07	9.60829e+07	8.21045e+06	1.17821e+07	3.38476e+07	9.97726e+07
M170T333	3-Indoleacrylate	pos	6.6203e+06	2.5828e+06	4.28144e+06	2.5191e+06	5.12185e+06	5.4247e+06	4.354e+06	6.68783e+06	6.24347e+06	6.01281e+06	2.66219e+06	6.63277e+06	2.06617e+06	5.85267e+06
M171T618	Limonene-1,2-diol	pos	2.4259e+07	1.57004e+07	2.51708e+07	1.28219e+07	2.27598e+07	9.141e+06	4.85092e+06	3.26065e+07	1.07681e+07	1.17569e+07	2.62517e+07	2.62505e+07	2.96646e+07	1.90668e+07
M172T366	N-Butyryl-L-homoserine lactone	pos	2.27993e+06	1.07508e+07	9.53625e+06	9.50618e+06	1.00474e+07	1.06557e+07	1.04728e+07	9.45216e+06	9.10015e+06	1.00844e+07	1.00708e+07	1.03612e+07	8.41441e+06	2.19647e+06
M172T557	Gabapentin	pos	1.99574e+07	2.70053e+07	1.11834e+07	2.0019e+07	2.39372e+07	3.11469e+07	2.45988e+07	1.05167e+07	1.77279e+07	1.71972e+07	7.1272e+06	2.23422e+07	2.28905e+07	1.29351e+07
M175T172	cis-Aconitic acid	pos	1.19063e+07	1.12591e+07	5.71226e+06	7.20975e+06	9.80036e+06	7.85777e+06	2.47408e+06	1.49693e+06	858946	1.60724e+06	2.09112e+06	1.5532e+06	1.82984e+06	1.86266e+06
M176T100	Ureidosuccinic acid	pos	8.01456e+06	2.04174e+07	1.2298e+07	1.51592e+07	1.71729e+07	1.08271e+07	3.01927e+06	8.49996e+06	5.72652e+06	4.76875e+06	5.02128e+07	7.12521e+06	6.34175e+06	6.7298e+06
M176T140	Citrulline	pos	4.45993e+06	1.1837e+06	4.715e+06	1.98598e+06	3.76228e+06	701596	1.4794e+06	5.435e+06	4.38413e+06	421903	4.774e+06	1.34273e+06	688841	1.308e+06
M180T401_1	Hippuric acid	pos	1.47232e+08	1.35464e+08	1.26691e+08	1.35708e+08	1.52929e+08	1.4312e+08	9.77366e+07	7.15726e+07	4.60593e+07	6.06587e+07	5.71781e+07	7.37502e+07	1.70968e+07	5.37054e+07
M180T375	D-Fructose	pos	2.48731e+06	3.1712e+06	3.28249e+06	2.35134e+06	3.61585e+06	2.95792e+06	3.05458e+06	623193	3.48924e+06	3.00204e+06	715090	504028	683786	3.5676e+06
M180T483	L-Homophenylalanine	pos	5.08214e+06	2.39607e+06	2.1927e+06	2.52581e+06	5.29704e+06	3.92635e+06	5.71383e+06	4.85157e+06	2.81216e+06	1.96484e+06	4.80619e+06	1.72648e+06	1.11194e+06	1.03394e+06
M182T613	(S)-beta-Tyrosine	pos	1.21448e+06	1.19219e+06	718890	968193	584510	1.55116e+06	2.92514e+06	1.88243e+06	731818	1.34659e+06	1.52758e+06	929300	1.15342e+06	1.01775e+06
M183T937	Harman	pos	1.24648e+08	9.54274e+07	1.39391e+08	1.3714e+08	1.1537e+08	8.13152e+07	2.15291e+07	1.26512e+08	1.29211e+08	1.01034e+08	1.08691e+08	1.12626e+08	1.31421e+08	3.59893e+07
M185T448	Sebacic acid	pos	5.78107e+06	5.59216e+06	5.67583e+06	6.10998e+06	5.76716e+06	5.93893e+06	5.27913e+06	5.94029e+06	4.7729e+06	5.08977e+06	4.98059e+06	5.61908e+06	6.12875e+06	5.19121e+06
M187T295	5-Guanidino-3-methyl-2-oxopentanoate	pos	1.19497e+07	1.30225e+07	1.85851e+07	1.32911e+07	1.06445e+07	1.40282e+07	5.0149e+06	2.46051e+07	1.02175e+07	4.89083e+06	9.40388e+06	1.01851e+07	1.165e+07	1.76621e+07
M190T147_2	meso-2,6-Diaminoheptanedioate	pos	936298	2.42565e+06	2.6572e+06	1.87719e+06	1.83113e+06	2.80199e+06	2.41241e+06	2.64828e+06	2.32749e+06	1.2229e+06	1.54841e+06	2.31146e+06	2.61795e+06	2.49247e+06
M202T333	Thiabendazole	pos	7.94755e+08	1.08116e+09	3.4217e+08	8.64808e+08	7.83324e+08	9.97233e+08	6.90444e+08	1.08685e+09	9.25002e+08	1.01959e+09	7.63591e+08	1.0095e+09	8.92486e+08	9.46434e+08
M203T101	Asymmetric dimethylarginine	pos	1.50585e+08	2.13991e+08	1.48381e+08	5.72675e+07	2.4931e+08	5.75081e+07	6.42741e+07	6.57379e+07	1.65132e+08	1.89228e+08	1.41963e+08	1.70103e+08	6.37776e+07	7.03931e+07
M204T437	N5-(L-1-Carboxyethyl)-L-ornithine	pos	2.78414e+06	370071	1.49728e+06	1.02457e+06	2.71067e+06	365887	2.95603e+06	743589	899160	324113	1.07914e+06	2.76795e+06	688211	979664
M205T851	alpha-Humulene	pos	1.27701e+07	1.20317e+07	9.38422e+06	1.13931e+07	2.51127e+07	8.38671e+06	3.89075e+06	4.20058e+06	3.27547e+06	2.21896e+06	3.71202e+06	1.51443e+06	3.04147e+06	3.64437e+06
M210T150	N-Acetyldemethylphosphinothricin	pos	2.45931e+07	4.75685e+06	1.02895e+07	1.55422e+07	8.98076e+06	1.01162e+07	1.18894e+07	1.11605e+07	1.05368e+07	6.46694e+06	1.35657e+07	3.82443e+06	4.03568e+06	4.14074e+06
M217T484	N-a-Acetylcitrulline	pos	6.44077e+07	7.61822e+07	6.09217e+07	6.88914e+07	5.54971e+07	4.835e+07	6.62426e+07	6.60475e+07	5.6695e+07	6.6971e+07	6.67263e+07	5.01438e+07	5.5308e+07	5.79321e+07
M226T232	Prephenate	pos	3.58666e+06	5.25399e+06	5.76219e+06	4.21336e+06	5.00734e+06	2.80993e+06	7.84927e+06	4.82805e+06	6.21122e+06	6.64976e+06	7.82643e+06	5.67144e+06	6.76728e+06	5.51094e+06
M227T105	Chorismate	pos	3.47949e+08	2.89076e+08	9.76151e+08	3.71411e+08	4.99247e+08	3.39009e+08	3.66673e+08	7.67212e+08	4.76299e+08	6.28019e+08	2.01322e+08	6.46667e+08	6.12902e+08	5.27215e+08
M258T91	Glycerophosphocholine	pos	9.56094e+07	3.82668e+07	3.86058e+07	3.77066e+07	9.08772e+07	8.42475e+07	7.52992e+07	7.80407e+07	4.88858e+07	3.54088e+07	9.07456e+07	4.36859e+07	2.99465e+07	4.33552e+07
M244T102	Ribavirin	pos	3.53069e+07	4.17733e+07	3.40281e+07	3.42197e+07	5.36749e+07	8.17993e+06	8.24322e+06	2.68893e+07	4.89865e+07	4.8298e+07	3.42122e+07	3.26538e+07	4.48448e+07	3.09271e+07
M247T152	D-Octopine	pos	9.73663e+06	6.29419e+06	6.64685e+06	1.47573e+06	6.04499e+06	3.61895e+06	1.05638e+07	1.9589e+06	3.96577e+06	1.16194e+07	1.85235e+06	7.92134e+06	4.48457e+06	9.61126e+06
M306T242	Sertraline	pos	4.37046e+07	5.41458e+07	9.005e+07	1.40593e+07	3.8398e+06	1.79576e+07	5.81421e+07	2.80339e+07	1.11614e+07	3.26632e+07	5.82823e+07	2.31376e+07	3.96984e+07	1.93899e+07
M316T652	Decanoyl-L-carnitine	pos	7.01159e+07	1.45796e+07	1.29738e+07	5.44643e+07	7.13305e+07	8.62137e+07	9.43288e+07	1.14206e+08	4.38879e+07	2.88762e+07	1.84365e+07	4.512e+07	4.24958e+07	9.44379e+07
M317T626	Prostaglandin B2	pos	1.07796e+07	1.33659e+07	6.82699e+06	1.68296e+07	3.28276e+07	8.30399e+08	2.10471e+07	8.35929e+08	9.15348e+06	2.68087e+07	2.22259e+07	1.13751e+09	3.85565e+07	3.39538e+08
M322T231	gamma-L-Glutamyl-L-cysteinyl-beta-alanine	pos	4.17968e+07	1.24154e+08	1.39608e+08	1.14551e+08	1.66855e+07	2.20561e+07	7.23501e+07	1.49298e+07	7.71074e+07	6.40891e+07	1.13581e+08	1.94507e+07	6.12921e+07	1.23851e+07
M400T773	Palmitoyl-L-carnitine	pos	1.04512e+08	8.074e+07	1.89096e+07	2.86039e+07	1.96977e+07	1.43285e+08	1.20809e+08	1.51479e+08	3.84609e+07	1.41311e+08	4.80367e+07	2.45224e+07	9.57058e+07	7.97614e+07
M402T598	Myriocin	pos	6.6432e+06	4.83278e+06	7.62887e+06	5.11824e+06	7.23207e+06	1.18705e+07	1.1913e+07	8.71515e+06	1.66589e+07	1.02306e+07	1.31423e+07	1.304e+07	1.53818e+07	9.98955e+06
M568T772_2	Protoporphyrinogen IX	pos	2.72264e+09	3.05799e+09	4.23524e+09	5.86002e+09	3.4832e+08	2.01495e+09	4.48801e+09	1.281e+10	1.24782e+10	1.46927e+10	5.818e+09	2.81414e+09	7.01424e+09	1.81146e+09
M568T722_1	5-Oxoavermectin ''1b'' aglycone	pos	9.50154e+07	5.62755e+07	9.01648e+07	1.5589e+08	9.77001e+06	5.67991e+07	1.12499e+08	2.44997e+08	1.98958e+08	1.25125e+08	1.22132e+08	4.54409e+06	3.87543e+06	1.46512e+08
M570T508	Avermectin B1b aglycone	pos	2.8949e+07	6.11469e+06	5.92501e+06	1.77333e+07	1.11736e+07	5.14842e+06	2.02132e+07	5.82011e+06	4.69563e+07	3.02177e+07	7.3229e+07	7.82209e+06	3.50952e+07	2.5885e+07
M584T682	Avermectin A1b aglycone	pos	5.14181e+06	1.43335e+06	3.91272e+06	5.0908e+06	4.29156e+06	4.40528e+06	6.86514e+06	2.19324e+07	1.08256e+07	1.50823e+07	7.03331e+06	1.13433e+07	1.41819e+07	2.7115e+07
M719T911	1-Hexadecylthio-2-hexadecanoylamino-1,2-dideoxy-sn-glycero-3-phosphocholine	pos	1.06414e+07	7.6241e+06	7.39754e+06	6.95682e+06	2.40517e+06	3.65736e+06	7.16448e+06	4.62369e+06	1.45183e+07	1.72022e+06	2.26324e+06	2.58187e+06	1.91674e+06	3.81637e+06
M779T786	PC(18_3(6Z,9Z,12Z)_18_3(6Z,9Z,12Z))	pos	2.8987e+07	2.18996e+07	3.46594e+07	2.35649e+07	8.57173e+06	2.98939e+07	3.96882e+07	4.00658e+07	3.06741e+07	4.69766e+07	2.41163e+07	2.61288e+07	8.29326e+06	4.24649e+07
M188T146	(2S)-2-{[1-(R)-Carboxyethyl]amino}pentanoate	neg	4.20039e+06	2.4207e+06	5.74032e+06	6.05262e+06	5.03042e+06	4.79706e+06	2.64467e+06	3.11005e+06	8.56168e+06	9.15889e+06	9.12707e+06	2.75985e+06	2.91181e+06	3.14633e+06
M134T244	2-Phenylacetamide	neg	2.32208e+06	3.4371e+06	4.9169e+06	3.64496e+06	1.69744e+06	763727	3.34383e+06	1.10329e+06	3.15716e+06	2.75828e+06	664970	753663	403608	2.21423e+06
M178T108	Galactonolactone	neg	2.14993e+06	2.12886e+06	2.16983e+06	2.19239e+06	2.3013e+06	2.51956e+06	2.14741e+06	2.07196e+06	2.4571e+06	1.5446e+06	2.55806e+06	2.14355e+06	1.91613e+06	2.61917e+06
M190T99	Oxalosuccinic acid	neg	1.06101e+07	3.70447e+06	5.90294e+06	4.84574e+06	2.39501e+06	1.02472e+07	3.09503e+06	1.66517e+06	7.73069e+06	9.01181e+06	6.49844e+06	2.00003e+06	1.98034e+06	1.64809e+06
M407T719	1-palmitoyl-dihydroxyacetone-phosphate	neg	4.29612e+07	8.09067e+07	4.79847e+07	7.59739e+07	3.75897e+07	4.31315e+07	3.86411e+07	2.9685e+07	5.16476e+07	4.17533e+07	2.77436e+07	2.08264e+07	5.34439e+07	4.38586e+07
M245T280	N-Acetyl-D-tryptophan	neg	4.91076e+06	1.17773e+06	876407	1.30185e+06	2.71723e+06	1.31534e+06	7.78785e+06	47172.5	135149	71837.4	66571.4	23396.8	20303.1	40541.5
M101T937	Ethylmethylacetic acid	neg	1.78781e+07	8.84477e+06	8.49444e+06	7.7339e+06	2.60884e+07	2.40401e+07	1.23492e+07	1.19924e+07	1.19954e+07	7.25692e+06	1.02315e+07	8.17388e+06	8.3472e+06	1.05458e+07
M105T86	Glyceric acid	neg	9.01879e+06	8.27157e+06	8.81514e+06	8.79566e+06	9.51588e+06	9.40206e+06	8.91965e+06	1.02083e+07	1.0814e+07	9.0993e+06	8.69838e+06	1.06096e+07	9.38213e+06	1.03652e+07
M111T146	Uracil	neg	1.46593e+06	2.78392e+06	2.25442e+06	3.84917e+06	525222	2.64022e+06	2.42066e+06	3.5902e+06	2.60261e+06	448658	2.73654e+06	691064	1.93935e+06	2.51272e+06
M113T938	Creatinine	neg	3.3116e+07	1.82126e+07	2.1006e+07	2.23235e+07	9.34952e+06	7.529e+06	2.37931e+07	4.52907e+07	9.08924e+06	7.68296e+06	3.84761e+07	1.09783e+07	2.00323e+07	8.28719e+06
M113T956	Dihydrouracil	neg	2.53573e+07	2.8103e+07	1.95755e+07	8.51425e+06	7.68396e+07	1.06491e+07	9.41252e+06	1.01482e+07	8.60963e+06	1.0798e+07	2.60599e+07	2.86957e+07	4.511e+07	3.994e+07
M113T119	2-Heptanone	neg	1.55968e+07	1.52463e+07	1.90053e+07	1.11867e+07	2.00005e+07	1.42134e+07	1.85816e+07	2.71918e+07	4.20322e+07	1.1807e+07	7.96656e+07	3.9967e+07	1.42214e+07	2.17205e+07
M115T860	trans-1,2-Cyclohexanediol	neg	9.00412e+07	7.9262e+07	8.33547e+07	7.014e+07	3.79234e+08	1.67736e+08	1.16057e+08	1.19422e+08	9.87512e+07	1.25784e+08	1.23556e+08	1.42665e+08	1.10016e+08	9.77769e+07
M115T937	Maleic acid	neg	1.92197e+07	7.85182e+06	8.28964e+07	2.56982e+07	1.78688e+06	1.04498e+07	2.6012e+06	7.58122e+06	2.65572e+07	112728	9.81508e+06	172909	8.53919e+06	1.19692e+06
M117T910	5-Aminopentanoic acid	neg	4.34999e+09	4.27389e+09	3.8085e+09	2.73815e+09	6.12066e+09	5.2571e+09	4.48084e+09	9.25514e+08	1.30949e+09	6.86529e+08	1.09843e+10	1.46618e+09	3.44957e+09	2.71624e+09
M116T945	L-Norvaline	neg	1.5708e+07	1.3835e+07	9.67347e+06	7.70359e+06	1.52782e+07	1.79697e+07	1.79912e+07	1.28721e+07	1.73298e+07	1.03019e+07	1.72649e+07	1.18302e+07	8.5573e+06	1.14833e+07
M117T945	Guanidoacetic acid	neg	1.52616e+07	1.50777e+07	2.33882e+07	1.94104e+07	2.05622e+07	2.20004e+07	1.67875e+07	1.74562e+07	1.8924e+07	1.55291e+07	1.71009e+07	1.96811e+07	1.94789e+07	1.30923e+07
M117T124	Succinic acid	neg	1.00934e+07	4.42298e+06	4.60787e+06	4.814e+06	2.91778e+07	2.03603e+07	2.85089e+07	5.63285e+06	1.60313e+07	1.37099e+07	4.73347e+06	2.97706e+07	3.02243e+07	6.28288e+06
M118T891	L-Homoserine	neg	2.42676e+08	1.60409e+09	1.97968e+09	9.21036e+08	3.46357e+08	3.31342e+08	4.96585e+08	3.16691e+08	1.65478e+09	1.70309e+09	6.5964e+08	3.97039e+08	3.09351e+08	2.91754e+08
M120T109	Phenylacetaldehyde	neg	1.99845e+07	3.1599e+06	1.98752e+07	1.75326e+07	1.39132e+07	1.75606e+07	1.51069e+07	1.55674e+07	1.61115e+07	3.60632e+06	1.45072e+07	1.68418e+07	3.56524e+06	1.46141e+07
M121T931	Phenylethylamine	neg	7.7603e+06	7.43513e+06	8.29111e+06	8.24721e+06	7.34419e+06	1.1242e+08	9.09377e+06	4.21683e+07	2.10858e+08	8.4509e+06	3.95648e+07	8.78124e+06	1.02726e+07	2.53967e+08
M124T38	1-Naphthylamine	neg	8.67219e+06	8.1115e+06	7.80154e+06	6.18479e+06	6.24767e+06	6.27538e+06	8.068e+06	8.2825e+06	8.22558e+06	5.32941e+06	1.79724e+06	6.45892e+06	1.56979e+06	6.85524e+06
M145T93	L-Glutamine	neg	1.02248e+08	1.69508e+08	8.58595e+07	4.15349e+07	3.05805e+07	3.62632e+07	2.85684e+07	1.93701e+08	8.06892e+07	1.5581e+08	9.18826e+07	1.41892e+08	2.7833e+08	3.69622e+07
M147T180	L-2-Hydroxyglutaric acid	neg	1.02664e+08	1.39179e+08	1.09252e+08	9.07041e+07	1.22654e+08	1.0794e+08	1.1973e+08	1.56731e+08	1.34509e+08	9.27527e+07	1.49702e+08	1.0716e+08	1.10502e+08	1.06617e+08
M130T762	L-Isoleucine	neg	1.6994e+07	3.06079e+07	1.55262e+07	4.18295e+07	4.0487e+07	3.841e+07	4.7355e+07	4.41617e+07	5.80443e+07	1.8415e+06	6.38821e+07	4.56494e+07	2.49717e+07	3.17986e+07
M130T151	L-Leucine	neg	1.56809e+07	1.92132e+07	1.65874e+07	2.01712e+07	1.53716e+07	1.39377e+07	1.79754e+07	1.94998e+07	2.05957e+07	2.06939e+07	1.96125e+07	1.85593e+07	1.95206e+07	1.99148e+07
M131T96	Glycyl-glycine	neg	3.47215e+07	2.31109e+06	1.60943e+07	1.42853e+07	1.65385e+07	2.38083e+07	3.77862e+07	3.11711e+07	3.09696e+07	8.92242e+06	2.74288e+07	1.16907e+07	2.42419e+07	1.00821e+07
M133T82	L-Malic acid	neg	4.3545e+07	5.11451e+07	8.30622e+07	5.16743e+07	2.30992e+07	4.24885e+07	3.55435e+07	2.645e+07	3.69679e+07	3.74614e+07	3.46093e+07	2.32109e+07	3.30184e+07	2.08479e+07
M135T818	Phenyl acetate	neg	1.38337e+07	8.58815e+07	1.45014e+08	1.94074e+07	1.38657e+08	2.50234e+07	2.77152e+07	1.10617e+08	2.27659e+07	9.2144e+07	4.41368e+07	9.53595e+07	2.62994e+07	1.65762e+08
M135T183	Hypoxanthine	neg	6.0222e+07	1.00034e+08	9.7942e+07	9.39648e+07	7.40735e+07	4.01856e+07	7.75011e+07	4.27504e+07	2.19428e+07	1.76944e+07	3.17188e+07	2.74705e+07	3.13207e+07	2.81193e+07
M154T148	L-Histidine	neg	821525	2.73769e+06	682107	3.0427e+06	797078	1.57239e+06	2.96853e+06	1.44935e+06	4.07792e+06	3.51648e+06	4.88646e+06	926020	1.86884e+06	1.32743e+06
M137T160	Urocanic acid	neg	1.3932e+06	1.2344e+06	4.81118e+06	5.01972e+06	1.13861e+06	3.20931e+06	3.35242e+06	2.3523e+06	2.76585e+06	586641	2.96507e+06	609757	551754	2.37388e+06
M157T930	Pelargonic acid	neg	1.44845e+06	3.64381e+06	1.54981e+07	1.40244e+07	3.0915e+06	3.87546e+06	1.18715e+07	1.70974e+07	3.09431e+06	3.26995e+06	1.02373e+07	7.87109e+06	2.41523e+07	9.80044e+06
M159T126	Oxoadipic acid	neg	2.18738e+07	2.29772e+07	2.18539e+07	2.33141e+07	4.1863e+07	3.14848e+07	2.8488e+07	3.0487e+07	2.34159e+07	2.95015e+07	2.53633e+07	2.41849e+07	3.0968e+07	3.41931e+07
M146T85	L-Glutamic acid	neg	1.12593e+08	1.48936e+08	1.48657e+08	1.14318e+08	1.55876e+08	1.81513e+08	1.84899e+08	2.0111e+08	1.06218e+08	1.46337e+08	1.54812e+08	1.92826e+08	1.79784e+08	1.60309e+08
M147T270_2	trans-Cinnamate	neg	1.56968e+08	9.6687e+07	2.12715e+07	2.2969e+07	1.40678e+07	3.70738e+07	3.60136e+08	1.44964e+06	3.00097e+07	5.2206e+07	2.879e+08	1.126e+07	4.00275e+07	8.08193e+06
M147T986	3-(2-Hydroxyphenyl)propanoic acid	neg	1.32863e+07	1.31373e+07	1.61306e+07	1.39103e+07	1.38712e+07	1.7667e+07	1.41068e+07	1.57175e+07	1.40506e+07	1.0598e+07	1.3403e+07	1.35074e+07	1.53077e+07	1.38489e+07
M165T862	Phthalic acid	neg	1.42819e+07	2.24618e+07	2.12154e+07	2.32401e+07	1.79959e+07	3.86244e+07	2.20906e+07	3.08802e+07	2.74632e+07	2.27927e+07	2.39585e+07	3.66197e+07	2.78396e+07	2.45197e+07
M149T823	3-Methyladenine	neg	3.18937e+07	1.922e+07	2.16719e+07	2.78107e+07	4.29544e+07	3.61771e+07	2.5107e+08	4.86649e+07	4.8085e+07	3.8764e+07	4.08762e+07	3.62344e+07	4.54145e+07	3.81281e+07
M151T533	2',4'-Dihydroxyacetophenone	neg	1.73088e+06	4.99807e+06	6.62687e+06	4.77958e+06	1.76043e+06	1.70725e+06	4.85582e+06	1.03647e+07	8.24561e+06	8.89258e+06	7.98795e+06	1.03363e+07	2.82475e+06	1.38076e+07
M151T249	Mandelic acid	neg	810725	959112	967975	852461	839924	879257	1.00771e+06	808088	725055	916171	862380	953336	707006	890733
M172T282	N-Acetylleucine	neg	9.39648e+06	4.60538e+06	4.65157e+06	4.46331e+06	5.30327e+06	6.76163e+06	5.97706e+06	8.75031e+06	1.41326e+07	7.41634e+06	1.16402e+07	1.18118e+07	8.33193e+06	1.06465e+07
M164T589	L-Phenylalanine	neg	1.71553e+06	4.21337e+06	1.67008e+06	306470	1.6592e+06	1.9415e+06	2.3191e+06	2.19677e+06	4.35847e+06	2.69135e+06	2.35973e+06	1.05979e+06	2.1688e+06	2.74911e+06
M165T825	Desaminotyrosine	neg	4.82832e+08	3.91137e+08	5.01212e+08	3.72093e+08	3.37533e+08	4.54862e+08	5.99716e+08	4.25481e+08	3.99838e+08	4.67749e+08	5.2602e+08	3.96532e+08	5.88322e+08	4.55696e+08
M187T244	Azelaic acid	neg	1.38804e+07	1.49597e+07	1.46364e+07	1.19919e+07	2.46129e+07	8.0987e+06	8.12046e+06	8.60727e+06	1.2855e+07	1.27466e+07	1.2034e+07	8.97722e+06	7.89401e+06	9.9948e+06
M175T973	Guanidinosuccinic acid	neg	586737	692151	4.70603e+06	635285	613556	2.7249e+06	379324	2.9694e+06	2.58784e+06	2.99353e+06	4.66233e+06	2.9693e+06	4.6388e+06	741713
M195T85	Gluconic acid	neg	2.29033e+07	2.16713e+07	2.30114e+07	2.25476e+07	9.25643e+07	1.59852e+08	1.57987e+08	4.14928e+07	3.40839e+07	2.60758e+08	5.72e+07	4.88316e+07	2.9292e+08	6.57508e+07
M197T420	Vanillylmandelic acid	neg	4.25016e+06	4.3132e+06	4.75897e+06	4.1023e+06	1.56368e+06	979203	3.95011e+06	3.6592e+06	2.44953e+06	1.05945e+06	3.83373e+06	1.43223e+06	1.10666e+06	3.94581e+06
M179T95	D-Galactose	neg	6.62359e+07	9.4722e+08	5.85046e+08	3.67462e+08	9.33575e+08	2.92046e+08	3.13814e+08	3.79042e+08	2.09313e+08	2.45805e+08	1.52192e+08	2.33113e+08	2.63787e+08	4.01854e+08
M181T94	Acetylcholine chloride	neg	8.34044e+07	1.14251e+08	1.26267e+08	1.01023e+08	1.33066e+08	1.08537e+08	1.22006e+08	1.02757e+08	1.19531e+08	1.00688e+08	1.08246e+08	1.20719e+08	1.33979e+08	1.0789e+08
M187T104_2	N-Alpha-acetyllysine	neg	3.75453e+06	4.06243e+06	4.36762e+06	8.67665e+06	6.93576e+06	7.4214e+06	7.19448e+06	4.78784e+06	7.74941e+06	5.524e+06	4.48443e+06	7.88764e+06	7.09553e+06	9.4679e+06
M191T720	5-Hydroxyindoleacetic acid	neg	1.26705e+06	5.92794e+06	6.45942e+06	1.23665e+06	123827	763638	6.099e+06	3.54769e+06	601669	3.01577e+06	1.26805e+06	3.4221e+06	1.07766e+06	6.10612e+06
M191T34_1	Quinate	neg	1.34126e+07	1.4016e+07	3.43752e+07	1.5358e+07	1.58059e+07	1.80923e+07	2.35157e+07	5.58229e+07	9.04313e+07	2.82429e+07	3.81409e+07	2.871e+07	4.8526e+07	7.84453e+07
M193T84	D-Glucuronic Acid	neg	3.00628e+07	3.09293e+07	2.95587e+07	3.13968e+07	2.9375e+07	3.27879e+07	2.88435e+07	3.20523e+07	3.01487e+07	2.97737e+07	4.28259e+07	3.0544e+07	2.97002e+07	3.2085e+07
M215T933	12-Hydroxydodecanoic acid	neg	1.93677e+07	1.78492e+07	1.40359e+07	1.4651e+07	2.37854e+07	2.61822e+07	4.06473e+06	9.09639e+06	5.28866e+06	6.06335e+06	1.03032e+07	1.31676e+07	5.72894e+06	4.6298e+06
M202T270	Indolepyruvate	neg	894968	756734	1.41532e+06	1.36646e+06	1.85495e+06	1.24874e+06	800022	1.51429e+06	616594	3.0761e+06	1.96928e+06	714732	1.14056e+06	927598
M211T742	Methyldopa	neg	1.64966e+07	1.52379e+07	2.22153e+07	2.10377e+07	1.62527e+07	1.65747e+07	1.61131e+07	1.62392e+07	1.70253e+07	4.72687e+06	1.89217e+07	2.17587e+07	1.5607e+07	2.01684e+07
M213T847	Tridecanoic acid	neg	6.96909e+06	3.67632e+06	7.06667e+06	1.89926e+06	4.38115e+06	3.98759e+06	4.71017e+06	1.19356e+06	1.70287e+06	1.24114e+06	1.37006e+06	1.4138e+06	1.34631e+06	1.4455e+06
M223T808	Thymidine	neg	9.17503e+07	6.64173e+07	8.71887e+07	8.02266e+07	8.57761e+07	1.06216e+08	9.1637e+07	7.14505e+07	1.50799e+08	7.24178e+07	7.06451e+07	3.55462e+07	1.26596e+08	7.63187e+07
M241T689	Equol	neg	3.84799e+06	5.45131e+06	7.63918e+06	1.11324e+07	9.00565e+06	9.28889e+06	2.25336e+06	8.4957e+06	2.09266e+07	1.40205e+06	8.2749e+06	3.42985e+06	1.51541e+07	6.87554e+06
M227T879	Myristic acid	neg	1.72665e+07	7.63815e+06	4.43787e+07	4.10718e+07	1.41288e+07	1.77109e+07	1.67832e+07	2.88007e+07	2.28939e+07	3.36102e+07	1.87459e+07	3.93722e+07	8.38911e+07	3.38369e+07
M249T286	gamma-Glutamylcysteine	neg	252860	685493	519521	635688	191016	270351	1.41442e+06	564749	270384	365302	680165	873032	434021	699195
M250T829	2'-Deoxyadenosine	neg	6.46163e+07	8.53239e+07	7.0522e+07	5.74524e+07	6.00288e+07	6.8359e+07	6.60628e+07	7.50024e+07	7.69825e+07	8.00619e+07	7.15127e+07	6.99212e+07	8.00709e+07	9.75582e+07
M255T589	Palmitic acid	neg	1.54578e+07	1.2282e+07	1.46358e+07	1.55079e+07	1.62887e+07	1.55922e+07	1.48823e+07	1.38314e+07	1.36857e+07	1.49212e+07	1.85084e+07	1.43051e+07	1.71946e+07	1.29759e+07
M283T699_2	Biochanin A	neg	4.46898e+06	1.42396e+06	1.53244e+06	4.89688e+06	2.83907e+06	2.32978e+06	1.6861e+06	3.35626e+06	2.6069e+06	1.39014e+06	1.87915e+06	1.98666e+06	1.62828e+06	2.96191e+06
M267T705	Formononetin	neg	5.92621e+06	5.77621e+06	5.54445e+06	5.61616e+06	1.42685e+06	5.05616e+06	5.53678e+06	6.82028e+06	2.61286e+06	5.97734e+06	5.95865e+06	5.5634e+06	1.71305e+06	1.17279e+06
M269T782	Dehydroepiandrosterone	neg	1.3903e+08	1.07834e+08	1.58927e+08	1.42613e+08	5.6867e+07	1.53046e+08	1.26063e+08	1.45302e+08	5.54262e+07	1.67054e+08	1.33733e+08	1.43958e+08	1.42699e+08	1.75343e+08
M271T821	Epiandrosterone	neg	1.22904e+08	2.39179e+08	2.15033e+08	2.28339e+08	1.17575e+08	1.00797e+08	6.3229e+07	5.76265e+07	3.71668e+07	3.1451e+07	8.51231e+07	7.62551e+07	8.53962e+07	5.5551e+07
M277T866	Alpha-Linolenic acid	neg	2.3248e+08	3.51355e+08	3.76651e+08	3.94607e+08	3.64176e+08	3.92283e+08	3.91996e+08	2.80764e+08	3.81335e+08	3.17984e+08	3.10362e+08	2.84696e+08	3.53964e+08	3.11858e+08
M281T820	Oleic acid	neg	4.86081e+09	4.83997e+09	4.47858e+09	4.88704e+09	1.16477e+10	4.10944e+09	1.37693e+10	1.54442e+10	1.67268e+10	1.72371e+10	2.26367e+10	2.32727e+10	3.01485e+09	1.81673e+09
M281T927	(6Z)-Octadecenoic acid	neg	3.2098e+07	8.98066e+06	4.36421e+07	2.4856e+07	4.74444e+07	4.6906e+06	2.35359e+07	1.95063e+07	2.17039e+07	6.47768e+06	7.27591e+06	1.94442e+07	4.32923e+06	4.19367e+06
M283T885	Guanosine	neg	502216	498749	1.26518e+06	4.97058e+06	7.7647e+06	5.82967e+06	1.94004e+06	8.52953e+06	1.10443e+07	6.3716e+06	1.5364e+06	7.35174e+06	6.17479e+06	1.83384e+06
M282T943	(9E)-Octadecenoic acid	neg	1.88989e+06	2.53646e+06	4.20204e+06	5.86088e+06	5.45355e+06	3.93215e+06	1.35154e+06	1.59875e+06	1.1605e+06	9.5014e+06	3.36184e+06	3.9108e+06	1.27041e+06	3.70014e+06
M297T359	5'-Methylthioadenosine	neg	53604.3	56679.8	303491	62057.4	104626	2.59853e+06	774931	1.09786e+06	6.65017e+06	3.31985e+06	812357	1.5671e+07	5.31282e+06	5.04846e+06
M297T798	Nonadecanoic acid	neg	1.14797e+08	1.26851e+08	1.52755e+08	1.49238e+08	1.5187e+08	1.48499e+08	1.70727e+08	2.02155e+08	1.95353e+08	1.64545e+08	1.67191e+08	1.88674e+08	1.68029e+08	1.63896e+08
M309T724	Ribose 1,5-bisphosphate	neg	2.21778e+07	1.61695e+07	1.96234e+07	1.72538e+07	1.02164e+07	1.80088e+07	8.50121e+06	1.71386e+07	9.50732e+06	2.02356e+07	1.96165e+07	1.18525e+07	9.89223e+06	1.21209e+07
M311T883	Arachidic acid	neg	7.37115e+07	1.08166e+08	6.72605e+07	1.10738e+08	4.08569e+07	4.4803e+07	1.10478e+08	6.52923e+07	1.56178e+08	2.66769e+07	1.2533e+08	1.33965e+08	1.7102e+08	1.02862e+08
M327T871	Docosahexaenoic acid	neg	4.90003e+08	5.91919e+08	8.00305e+08	5.15305e+08	4.42884e+08	4.47452e+08	6.48763e+08	7.93157e+08	9.08579e+08	7.20654e+08	6.55302e+08	6.17478e+08	8.32212e+08	8.41584e+08
M339T870	Fructose 1,6-bisphosphate	neg	5.74491e+06	6.05194e+06	2.8977e+06	3.90332e+07	5.45212e+07	2.91187e+07	2.50541e+07	2.21612e+07	2.75713e+07	2.54737e+07	1.73991e+07	1.93886e+07	1.38166e+07	1.73319e+07
M360T359	Rosmarinic acid	neg	1.16255e+07	3.9632e+06	4.23603e+06	4.38118e+06	6.03046e+06	1.00707e+07	6.32739e+06	8.67963e+06	9.13133e+06	3.01938e+06	1.24692e+07	3.67302e+06	3.40625e+06	6.20207e+06
M347T835	dGMP	neg	1.63656e+06	2.01765e+06	1.92887e+06	1.9433e+06	2.64818e+06	1.26386e+06	300066	1.55569e+06	1.4541e+06	2.07143e+06	232710	1.77503e+06	1.33454e+06	2.01921e+06
M397T742	Daidzin	neg	5.52823e+06	4.5669e+06	1.36345e+07	2.95044e+06	7.24205e+06	7.59226e+06	6.03289e+06	1.03783e+07	7.29363e+06	8.01571e+06	2.075e+06	8.92324e+06	8.28444e+06	1.03742e+07
M401T465	25-Hydroxycholesterol	neg	8.25174e+06	684181	5.28957e+06	767527	491108	2.99618e+07	1.34695e+08	9.04341e+06	2.50077e+06	1.57069e+06	4.4524e+07	4.02372e+06	1.97191e+07	7.79874e+06
M472T817	Maslinic acid	neg	1.68712e+08	1.89759e+08	1.40923e+08	1.53901e+08	9.15115e+07	2.61436e+07	9.54177e+07	3.7551e+07	8.08314e+07	7.97243e+07	1.40624e+08	3.87013e+07	8.37737e+07	7.51815e+07
M507T863	ATP	neg	32331	54335.8	27009.1	331033	114671	1.7342e+06	1.96491e+06	2.68987e+06	175449	5.97976e+06	2.24714e+06	1.14532e+06	5.94639e+06	2.32708e+06
M103T99	(R)-3-Hydroxybutyric acid	neg	6.20561e+07	6.59952e+07	6.63141e+07	6.6472e+07	7.12923e+07	7.03919e+07	6.70564e+07	7.85813e+07	8.15093e+07	7.0722e+07	6.85281e+07	7.59463e+07	7.04044e+07	7.77117e+07
M129T84	Itaconic acid	neg	1.20744e+07	5.98524e+06	4.03635e+06	5.7899e+06	8.03622e+06	1.26179e+07	1.51966e+07	1.42879e+07	8.31472e+07	2.21338e+07	2.02331e+07	8.96766e+07	2.02289e+07	1.27934e+07
M137T936	3,4-Dihydroxybenzaldehyde	neg	1.05314e+07	1.00607e+07	9.37858e+06	5.85015e+06	1.38457e+07	4.2712e+06	5.56399e+06	1.21456e+07	1.19289e+07	3.36328e+06	7.61966e+06	3.6721e+06	9.8573e+06	1.05727e+07
M138T540	4-Nitrophenol	neg	4.20832e+07	2.2469e+07	2.83231e+07	8.30025e+07	2.71877e+07	5.92489e+07	4.77109e+07	2.1151e+07	4.05208e+07	7.76038e+06	3.24117e+07	1.25795e+07	7.31418e+06	9.98149e+07
M165T294	L-3-Phenyllactic acid	neg	1.97115e+06	2.56521e+06	2.30907e+06	2.33327e+06	2.6985e+06	2.61578e+06	3.5871e+06	2.00244e+06	781139	991851	1.81269e+06	978122	1.11609e+06	1.2731e+06
M151T935	Vanillin	neg	1.44195e+07	1.24662e+07	1.16164e+07	1.08088e+07	9.2433e+06	1.20064e+07	1.58262e+07	1.11644e+07	1.05081e+07	1.2145e+07	1.18606e+07	1.1441e+07	1.1308e+07	9.82081e+06
M182T278	4-Pyridoxic acid	neg	2.53396e+06	1.05486e+06	5.59631e+06	604166	222065	3.78522e+06	2.87297e+06	3.18015e+06	5.76592e+06	3.85938e+06	3.22741e+06	4.10392e+06	2.10576e+06	4.47539e+06
M165T85_2	3-Methylxanthine	neg	6.99478e+07	4.56002e+07	4.59321e+07	4.9732e+07	5.5613e+07	5.56113e+07	6.32553e+07	5.21861e+07	2.35605e+07	7.91276e+07	6.45138e+07	1.81131e+07	7.30868e+07	5.36094e+07
M181T185	3,4-Dihydroxyhydrocinnamic acid	neg	7.32586e+06	9.90623e+06	8.99675e+06	9.73928e+06	8.60087e+06	7.2728e+06	7.67569e+06	8.61419e+06	7.94078e+06	7.44991e+06	9.86997e+06	1.03153e+07	8.16002e+06	7.20368e+06
M191T930	Isocitric acid	neg	3.83231e+06	3.08357e+06	2.76711e+06	2.92674e+06	2.43993e+06	3.18998e+06	2.99022e+06	3.57526e+06	2.902e+06	2.8227e+06	2.80518e+06	3.68664e+06	713181	3.34863e+06
M229T418	Dodecanedioic acid	neg	1.28867e+06	1.0631e+06	338684	1.71405e+06	1.03581e+06	1.09774e+06	444169	2.84727e+06	1.74589e+06	1.98661e+06	1.87897e+06	3.73927e+06	2.1674e+06	2.11508e+06
M229T84	Ribose 1-phosphate	neg	5.73519e+06	4.95954e+06	2.19118e+06	4.39363e+06	9.33693e+06	2.72755e+06	2.69024e+06	2.59556e+06	2.16697e+06	2.03206e+06	1.06615e+07	2.08265e+06	2.63972e+06	2.33054e+06
M271T795	16-Hydroxy hexadecanoic acid	neg	2.11268e+08	1.27939e+08	1.32095e+08	1.3442e+08	3.41147e+08	2.56049e+08	1.32757e+08	9.24838e+07	6.20914e+07	1.0963e+08	1.65539e+08	1.27212e+08	1.28889e+08	9.54647e+07
M253T757	Palmitoleic acid	neg	1.47595e+07	1.60407e+07	2.00738e+07	7.05027e+06	1.40711e+07	1.13485e+07	1.61588e+07	1.00444e+07	1.29109e+07	1.02168e+07	2.13826e+07	2.93224e+07	1.44486e+07	1.97068e+07
M275T702	[8]-Shogaol	neg	3.09728e+06	3.6898e+06	3.73346e+06	3.72919e+06	544176	1.06353e+06	1.05716e+06	1.74121e+06	3.83401e+06	2.4671e+06	2.81452e+06	2.96058e+06	2.6141e+06	1.93712e+06
M259T82	Fructose 6-phosphate	neg	2.88323e+06	5.07499e+06	7.1038e+06	2.7542e+06	4.12534e+06	4.40707e+06	6.33287e+06	2.98903e+06	3.8627e+06	5.4908e+06	3.67912e+06	5.75564e+06	4.37171e+06	5.03016e+06
M279T923	Bovinic acid	neg	1.51775e+08	2.43243e+08	1.36098e+08	1.81114e+07	1.6781e+08	1.90258e+08	1.12404e+08	1.41829e+08	1.05849e+08	2.76661e+08	1.46284e+08	2.14212e+08	1.35784e+08	1.2877e+08
M299T842	9-cis-Retinoic acid	neg	1.12151e+07	2.51867e+07	9.47616e+06	2.5078e+07	1.22985e+07	1.88961e+07	5.55192e+06	1.65927e+07	1.90371e+07	2.64059e+07	2.65009e+07	2.16562e+07	2.03893e+07	1.28258e+07
M301T636	Enterodiol	neg	2.82641e+06	5.80506e+06	1.30817e+06	3.49314e+06	1.90574e+06	3.8074e+06	4.21564e+06	3.08101e+06	5.60985e+06	4.0935e+06	2.13343e+06	1.5626e+06	4.51947e+06	3.29756e+06
M293T792	13-L-Hydroperoxylinoleic acid	neg	8.70749e+07	5.3343e+07	5.95358e+07	9.0727e+07	7.55557e+07	5.46112e+07	2.40889e+07	3.21143e+07	1.65756e+07	7.0367e+07	7.39593e+07	3.94604e+07	6.80302e+07	6.60236e+07
M311T721	9(S)-HPODE	neg	9.60558e+07	6.70983e+08	2.83637e+08	6.14121e+08	9.004e+07	7.06928e+07	9.46473e+06	2.2677e+08	1.16778e+09	6.22704e+08	3.00958e+09	4.82473e+08	7.00836e+08	7.08864e+07
M295T776	9,10-Epoxyoctadecenoic acid	neg	2.71778e+08	3.54749e+08	2.9747e+08	3.26808e+08	1.02146e+08	3.97551e+08	4.15389e+08	3.82602e+08	3.76845e+08	4.77182e+08	3.624e+08	2.00275e+08	1.37889e+08	4.41054e+08
M313T771	9,10-DHOME	neg	1.1859e+08	9.38643e+07	8.08046e+07	1.12003e+08	9.8257e+07	2.27289e+07	7.81042e+06	4.1019e+06	1.03759e+06	4.3292e+07	1.58321e+07	4.97164e+07	1.44752e+07	2.97253e+07
M301T853	19(S)-HETE	neg	5.88567e+07	6.78865e+07	6.47546e+07	7.51807e+07	1.32213e+08	1.0649e+08	9.4433e+07	9.82575e+07	9.29559e+07	3.1962e+08	1.74615e+08	9.98766e+07	1.04604e+08	2.95281e+08
M301T898	Isopimaric acid	neg	7.72673e+07	5.57162e+07	4.95905e+07	5.21402e+07	5.75022e+07	4.07419e+07	5.14284e+07	5.82416e+07	6.46902e+07	5.83616e+07	5.69514e+07	7.3976e+07	5.91051e+07	5.91543e+07
M303T926	Arachidonic acid	neg	6.24494e+06	4.33308e+06	7.42547e+06	3.47996e+06	6.05011e+06	4.97697e+06	4.67487e+06	4.86793e+06	5.44866e+06	4.93846e+06	4.64601e+06	4.4115e+06	5.2477e+06	6.33857e+06
M329T571	Carnosol	neg	1.10119e+07	1.68577e+07	8.69023e+06	1.42729e+07	6.05932e+06	5.63409e+06	112657	4.75988e+06	5.63765e+06	7.47543e+06	1.27268e+07	5.87425e+06	8.59975e+06	1.3311e+07
M317T755	5-KETE	neg	3.47687e+06	2.75586e+06	4.14148e+06	3.54961e+06	7.69943e+06	4.62123e+06	2.59612e+06	7.8985e+06	4.50814e+06	4.09646e+06	1.42241e+06	3.83086e+06	3.668e+06	4.71891e+06
M325T885	11-Dehydrocorticosterone	neg	3.02488e+08	2.18184e+08	3.23649e+08	2.52693e+08	1.47924e+08	8.97556e+07	1.1052e+08	2.12656e+08	2.00042e+08	1.10891e+08	2.38618e+07	9.42858e+07	3.9903e+07	2.04331e+08
M328T263	Cyclic AMP	neg	560897	637307	871571	674775	172959	453041	597452	585019	464897	502294	701586	417231	663920	308052
M329T894	Docosapentaenoic acid (22n-3)	neg	6.30357e+07	6.2941e+07	6.35199e+07	6.97108e+07	8.6556e+07	1.33911e+07	8.52812e+06	8.82869e+06	5.71511e+06	1.20566e+07	3.24602e+07	3.93025e+07	1.1048e+07	7.97466e+06
M331T782	Adrenic acid	neg	3.60778e+07	3.69025e+07	4.13214e+07	2.80435e+07	4.87852e+07	3.45735e+07	3.29521e+07	2.48866e+07	1.07618e+07	3.51785e+07	2.92248e+07	4.18553e+07	3.85624e+07	2.07395e+07
M333T714	13,14-Dihydro-15-keto-PGE2	neg	2.68112e+07	1.27266e+07	8.52471e+06	1.34731e+07	2.51221e+07	1.79303e+07	1.19772e+07	7.50361e+06	4.33363e+06	6.12102e+06	6.92422e+06	4.12685e+06	5.64148e+06	5.65691e+06
M351T720	Prostaglandin F3a	neg	1.30702e+06	1.13054e+06	1.11821e+06	415069	260277	1.49857e+06	535515	4.80314e+06	1.85413e+07	1.01893e+07	2.30175e+06	4.00638e+06	2.65663e+07	9.12446e+07
M353T736	Yohimbine	neg	1.34029e+07	1.09993e+07	2.31468e+06	2.40194e+06	1.1479e+07	1.56623e+07	7.36263e+06	1.1756e+07	2.04003e+06	1.84491e+07	6.81043e+06	1.00882e+07	5.54996e+06	1.21595e+07
M353T524	8-Isoprostane	neg	2.38686e+06	4.50915e+06	2.59351e+06	4.4432e+06	6.60548e+06	5.24181e+06	1.79901e+06	2.65888e+06	4.22052e+06	2.53479e+06	5.38712e+06	2.22675e+06	2.50438e+06	6.71871e+06
M365T805	Nervonic acid	neg	1.30762e+09	9.22005e+08	7.74843e+08	7.46644e+08	7.97195e+08	2.67838e+08	1.09701e+08	4.4539e+07	1.04332e+07	4.39307e+06	5.65837e+07	2.04402e+06	5.50356e+06	8.43074e+06
M375T376	Riboflavin	neg	1.21205e+07	1.47509e+06	3.44194e+06	402492	9.4292e+06	6.79814e+06	6.11136e+06	5.65553e+06	2.0477e+06	179337	3.66142e+06	252770	421147	1.83784e+06
M423T879	Alpha-Tocotrienol	neg	1.78523e+07	2.37547e+07	2.21626e+07	2.08212e+07	2.56071e+07	2.10491e+07	2.30615e+07	2.80845e+07	3.76553e+07	1.97399e+07	2.24883e+07	2.36655e+07	2.06651e+07	2.57413e+07
M409T754	LysoPA(16_0_0_0)	neg	1.43321e+08	9.06105e+07	1.24294e+08	2.40274e+08	2.10561e+08	2.23587e+08	1.15037e+08	1.47078e+08	2.16557e+08	1.64367e+08	2.18689e+08	1.69624e+08	2.23021e+08	1.77984e+08
M429T826	alpha-Tocopherol	neg	4.32653e+07	5.50745e+07	1.94678e+08	8.43054e+07	7.46419e+07	8.03092e+07	1.29564e+08	3.80226e+08	2.23591e+08	9.61376e+07	5.58186e+07	1.91221e+08	1.17158e+08	2.06495e+08
M465T816	Cholesterol sulfate	neg	2.24485e+09	1.15683e+09	1.58725e+09	1.31748e+09	1.0679e+09	1.06596e+09	2.7233e+09	2.09013e+09	2.25999e+09	9.65553e+08	1.38971e+09	1.50835e+09	7.73227e+08	1.37244e+09
M499T708_1	Mupirocin	neg	1.3081e+07	1.10376e+07	1.03866e+07	1.22178e+07	9.79499e+06	1.1439e+07	1.01302e+07	1.17902e+07	9.96092e+06	1.07027e+07	1.35083e+07	1.50955e+07	1.45475e+07	6.75299e+06
M499T705_1	1D-Myo-inositol 1,4,5,6-tetrakisphosphate	neg	1.52412e+06	1.50054e+06	1.11154e+06	1.98969e+06	1.49332e+06	3.8774e+06	1.06227e+06	3.35733e+06	9.5103e+06	1.80292e+07	4.25737e+06	4.54247e+07	6.64856e+06	6.90752e+06
M198T419	Procollagen 5-hydroxy-L-lysine	neg	3.99635e+06	3.06758e+06	4.17036e+06	3.14381e+06	2.9311e+06	3.03847e+06	4.64135e+06	4.88919e+06	5.35511e+06	3.81163e+06	4.50095e+06	4.10893e+06	2.99157e+06	4.38969e+06
M195T583	Gulonic acid	neg	6.85665e+06	6.10905e+06	9.25019e+06	9.05163e+06	6.30761e+06	8.63018e+06	7.26175e+06	1.20516e+07	7.51789e+06	1.08219e+07	5.06625e+06	5.89558e+06	3.25564e+06	2.76101e+06
M283T628	Xanthosine	neg	7.3827e+06	1.95066e+06	1.06117e+07	1.70882e+07	4.93754e+06	5.66006e+06	4.15587e+06	6.1392e+06	4.89892e+06	5.14879e+06	1.23867e+07	2.50119e+06	4.5612e+06	3.53809e+06
M147T83	Citramalic acid	neg	9.55367e+06	5.49433e+06	8.03606e+06	5.04608e+06	8.16823e+06	1.08134e+07	1.3409e+07	1.61835e+07	1.17773e+07	8.16915e+06	8.73468e+06	1.79833e+07	9.53558e+06	1.38364e+07
M151T961	3-Hydroxyphenylacetic acid	neg	2.77514e+06	4.69429e+06	3.56104e+06	3.46229e+06	2.6247e+06	2.70685e+06	1.95105e+06	3.18893e+06	3.62775e+06	4.07154e+06	2.49096e+06	3.13757e+06	2.59387e+06	1.77828e+06
M171T84	Beta-Glycerophosphoric acid	neg	8.34037e+06	8.46251e+06	8.7839e+06	8.62479e+06	7.81508e+06	7.08125e+06	7.4296e+06	8.15358e+06	7.82285e+06	8.69056e+06	7.81026e+06	8.28446e+06	7.68379e+06	5.19752e+06
M185T774	Undecanoic acid	neg	1.10141e+07	2.33645e+07	2.65522e+07	2.91191e+07	2.66756e+07	2.42359e+07	2.87385e+07	3.41158e+07	1.47816e+07	1.22908e+07	1.16889e+07	3.04448e+07	1.82352e+07	1.09265e+07
M241T916	Pentadecanoic acid	neg	9.20022e+06	1.11229e+07	7.43997e+06	9.64128e+06	4.92122e+06	3.94773e+06	5.06578e+06	4.56331e+06	6.32272e+06	5.3431e+06	5.95314e+06	4.82747e+06	3.91947e+06	3.42203e+06
M293T763	Cinchonidine	neg	1.76844e+06	1.20051e+06	1.11358e+06	1.14981e+06	1.99937e+06	1.02504e+06	1.08917e+06	627262	1.09445e+06	608130	862412	798430	656848	455295
M324T85	N-Glycolylneuraminic acid	neg	3.52052e+06	6.72812e+07	4.97241e+07	5.20189e+07	3.55773e+06	1.08622e+07	2.84395e+06	7.98688e+07	1.18522e+08	8.49545e+07	1.44818e+08	2.71411e+08	8.11364e+07	1.1364e+07
M339T804	Behenic acid	neg	1.48536e+07	4.23656e+07	5.05809e+07	4.85819e+07	5.39961e+07	4.40158e+07	4.1368e+07	4.02618e+07	3.6127e+07	5.70572e+07	4.13703e+07	2.94244e+07	3.58009e+07	5.89119e+07
M439T490	Candesartan	neg	251457	12563.7	84805.5	26463.1	20909.7	58356.6	1.62116e+06	810248	1.23848e+06	1.19076e+06	886339	1.03278e+06	1.12323e+06	2.27395e+06
M470T814	Glycyrrhetinic acid	neg	1.39081e+06	463593	208871	412587	2.98856e+06	2.79606e+06	4.74757e+06	2.65603e+06	168235	180204	643855	2.0314e+06	333978	2.08212e+06
M135T453	o-Toluate	neg	1.71031e+06	2.61975e+06	3.10742e+06	2.40393e+06	672544	2.54162e+06	3.98905e+06	1.26103e+06	4.07297e+06	819261	2.49228e+06	781843	4.19801e+06	952042
M138T935	6-Hydroxynicotinate	neg	1.95999e+07	7.45363e+06	4.2038e+07	9.88703e+06	2.62366e+07	3.33132e+07	5.62306e+07	3.50765e+07	7.41203e+06	2.48311e+07	2.9287e+07	2.17648e+07	4.85189e+07	1.83012e+07
M152T628	3-Hydroxyanthranilate	neg	1.13344e+07	8.49804e+06	7.9572e+06	1.54358e+07	7.2554e+06	9.17776e+06	1.09102e+07	9.92816e+06	9.57257e+06	7.43118e+06	8.64233e+06	8.08783e+06	6.64126e+06	1.46531e+07
M166T98	Thioguanine	neg	1.77806e+07	3.41025e+07	1.7247e+07	3.30626e+07	4.09403e+07	3.99056e+07	3.36561e+07	1.52569e+07	1.48813e+07	2.25457e+07	2.61086e+07	1.60577e+07	2.56974e+07	3.0901e+07
M179T672	Isopropylparaben	neg	3.93635e+06	2.17947e+06	3.92696e+06	2.44677e+06	1.61131e+06	2.20161e+06	4.99445e+06	2.54724e+06	2.38372e+06	3.51596e+06	4.37191e+06	3.60315e+06	3.43953e+06	4.22039e+06
M183T396	2,4-Dinitrophenol	neg	3.59072e+06	4.39548e+06	3.87215e+06	3.47779e+06	4.2814e+06	3.87815e+06	3.56195e+06	3.33367e+06	4.09623e+06	3.18822e+06	3.22196e+06	3.51958e+06	3.7842e+06	3.65599e+06
M192T519	Phenylacetylglycine	neg	1.18983e+06	2.08671e+06	1.67502e+06	1.92034e+06	1.60761e+06	2.13822e+06	1.51759e+06	2.33915e+06	877037	1.75919e+06	1.79053e+06	1.17788e+06	714095	2.99825e+06
M286T668	Hexadecanedioate	neg	3.95641e+06	3.06854e+06	1.591e+06	2.86045e+06	6.05204e+06	6.2037e+06	8.22144e+06	3.45026e+06	1.20071e+06	1.17413e+06	3.7014e+06	2.9466e+06	1.42384e+06	3.96755e+06
M301T924	EPA (d5)	neg	3.46892e+06	4.48478e+06	4.06644e+06	4.38619e+06	4.94693e+06	4.91247e+06	4.90834e+06	5.86208e+06	6.1504e+06	4.94723e+06	4.69755e+06	5.65791e+06	5.08424e+06	5.31136e+06
M335T659	PGA1	neg	2.41381e+06	2.52952e+06	3.08309e+06	2.94463e+06	2.42294e+06	3.42099e+06	3.28564e+06	3.49232e+06	3.38632e+06	4.86576e+06	4.45196e+06	4.36535e+06	6.53867e+06	4.04455e+06
